# Supplementary material for: (E)-5-(2-Nitro­prop-1-en­yl)-2,3-dihydro-1-benzofuran
Source: Acta Crystallogr Sect E Struct Rep Online. 2009 Jun 27;65(Pt 7):o1691. doi: 10.1107/S1600536809023277 (PMC2969479; doi:10.1107/S1600536809023277)
Supplement: Supplementary file 1 [file e-65-o1691-sup1.cif]

##############################################################################
###                                                                        ###
###        Electronic paper (Acta Crystallographica Section E)             ###
###                                                                        ###
##############################################################################
#                                                                            #
# This CIF contains the data in a paper accepted for publication in Acta     #
# Crystallographica Section E. It conforms to the requirements of Notes      #
# for Authors for Section E, and has been peer reviewed under the auspices   #
# of the IUCr Commission on Journals.                                        #
#                                                                            #
# Full details of the Crystallographic Information File format               #
# are given in the paper "The Crystallographic Information File (CIF):       #
# a New Standard Archive File for Crystallography" by S. R. Hall, F. H.      #
# Allen and I. D. Brown [Acta Cryst. (1991), A47, 655-685].                  #
#                                                                            #
# The current version of the core CIF dictionary is obtainable from          #
# ftp://ftp.iucr.org/pub/cif_core.dic. The current version number is 2.4.    #
#                                                                            #
# Software is freely available for graphical display of the structure(s) in  #
# this CIF.  For information consult the CIF home page http://www.iucr.org/  #
# cif/home.html                                                              #
#                                                                            #
# This file may be used for bona fide research purposes within the           #
# scientific community so long as proper attribution is given to the journal # 
# article from which it was obtained.                                        #
#                                                                            #
##############################################################################
                                             
data_global
_audit_creation_method     'from SHELXL97 CIF and IUCr SHELXL97-template'
_journal_date_recd_electronic     2009-05-06
_journal_date_accepted     2009-06-17
_journal_name_full     'Acta Crystallographica, Section E'
_journal_year     2009
_journal_volume     65
_journal_issue      7
_journal_page_first     o1691
_journal_page_last     o1691
_journal_paper_category     QO
_journal_coeditor_code     HK2683
_publ_contact_author_name     'Xu, Hong'
_publ_contact_author_address
;
Department of Chemical Engineering,
Nanjing College of Chemical Technology,
Geguan Road No.265 Nanjing,
Nanjing 210048
People's Republic of China
;
_publ_contact_author_email     njutshs@126.com
_publ_contact_author_fax     '86 25 58370621'
_publ_contact_author_phone     '86 25 58370534'
_publ_section_title
;
(<i>E</i>)-5-(2-Nitroprop-1-enyl)-2,3-dihydro-1-benzofuran
;
loop_
    _publ_author_name
    _publ_author_address
    'Xu, Hong'
;
Department of Chemical Engineering,
Nanjing College of Chemical Technology,
Geguan Road No. 265 Nanjing,
Nanjing 210048
People's Republic of China
;
    'Sun, Hongshun'
;
Department of Applied Chemistry,
Nanjing College of Chemical Technology,
Geguan Road No. 265 Nanjing,
Nanjing 210048
People's Republic of China
;
    'Xu, Ning'
;
Department of Chemical Engineering,
Nanjing College of Chemical Technology,
Geguan Road No. 265 Nanjing,
Nanjing 210048
People's Republic of China
;
data_I
_audit_creation_method     SHELXL-97
_chemical_name_systematic
;
(<i>E</i>)-5-(2-Nitroprop-1-enyl)-2,3-dihydro-1-benzofuran
;
_chemical_name_common     ?
_chemical_formula_moiety     'C11 H11 N O3'
_chemical_formula_sum     'C11 H11 N O3'
_chemical_formula_iupac     'C11 H11 N O3'
_chemical_formula_weight     205.21
_chemical_melting_point     ?
_symmetry_cell_setting     monoclinic
_symmetry_space_group_name_H-M     'P 21'
_symmetry_space_group_name_Hall     'P 2yb'
loop_
    _symmetry_equiv_pos_as_xyz
    'x, y, z'
    '-x, y+1/2, -z'
_cell_length_a     6.1280(12)
_cell_length_b     15.369(3)
_cell_length_c     11.193(2)
_cell_angle_alpha     90.00
_cell_angle_beta     101.38(3)
_cell_angle_gamma     90.00
_cell_volume     1033.5(4)
_cell_formula_units_Z     4
_cell_measurement_reflns_used     25
_cell_measurement_theta_min     10
_cell_measurement_theta_max     13
_cell_measurement_temperature     294(2)
_exptl_crystal_description     block
_exptl_crystal_colour     colorless
_exptl_crystal_size_max     0.20
_exptl_crystal_size_mid     0.10
_exptl_crystal_size_min     0.10
_exptl_crystal_density_diffrn     1.319
_exptl_crystal_density_meas     ?
_exptl_crystal_density_method     'not measured'
_exptl_crystal_F_000     432
_exptl_absorpt_coefficient_mu     0.097
_exptl_absorpt_correction_type     psi-scan
_exptl_absorpt_process_details     '(North <i>et al.</i>,  1968)'
_exptl_absorpt_correction_T_min     0.9809
_exptl_absorpt_correction_T_max     0.9904
_exptl_special_details
;
;
_diffrn_ambient_temperature     293(2)
_diffrn_radiation_type     MoK\a
_diffrn_radiation_wavelength     0.71073
_diffrn_radiation_source     'fine-focus sealed tube'
_diffrn_radiation_monochromator     graphite
_diffrn_measurement_device_type     'Enraf--Nonius CAD-4'
_diffrn_measurement_method     '\w/2\q'
_diffrn_detector_area_resol_mean     ?
_diffrn_reflns_number     2548
_diffrn_reflns_av_R_equivalents     0.0309
_diffrn_reflns_av_sigmaI/netI     0.0438
_diffrn_reflns_theta_min     1.86
_diffrn_reflns_theta_max     26.97
_diffrn_reflns_theta_full     26.97
_diffrn_measured_fraction_theta_max     1.000
_diffrn_measured_fraction_theta_full     1.000
_diffrn_reflns_limit_h_min     0
_diffrn_reflns_limit_h_max     7
_diffrn_reflns_limit_k_min     0
_diffrn_reflns_limit_k_max     19
_diffrn_reflns_limit_l_min     -14
_diffrn_reflns_limit_l_max     14
_diffrn_standards_number     3
_diffrn_standards_interval_count     ?
_diffrn_standards_interval_time     120
_diffrn_standards_decay_%     1
_refine_special_details
;
Refinement of <i>F</i>^2^ against ALL reflections. The weighted <i>R</i>-factor
<i>wR</i> and goodness of fit <i>S</i> are based on <i>F</i>^2^, conventional
<i>R</i>-factors <i>R</i> are based on <i>F</i>, with <i>F</i> set to zero for
negative <i>F</i>^2^. The threshold expression of <i>F</i>^2^ >
\s(<i>F</i>^2^) is used only for calculating <i>R</i>-factors(gt) <i>etc</i>.
and is not relevant to the choice of reflections for refinement.
<i>R</i>-factors based on <i>F</i>^2^ are statistically about twice as large
as those based on <i>F</i>, and <i>R</i>- factors based on ALL data will be
even larger.
;
_reflns_number_total     2335
_reflns_number_gt     1289
_reflns_threshold_expression     I>2\s(I)
_refine_ls_structure_factor_coef     Fsqd
_refine_ls_matrix_type     full
_refine_ls_R_factor_all     0.1008
_refine_ls_R_factor_gt     0.0547
_refine_ls_wR_factor_gt     0.1373
_refine_ls_wR_factor_ref     0.1628
_refine_ls_goodness_of_fit_ref     1.009
_refine_ls_restrained_S_all     1.008
_refine_ls_number_reflns     2335
_refine_ls_number_parameters     271
_refine_ls_number_restraints     ?
_refine_ls_hydrogen_treatment     constr
_refine_ls_weighting_scheme     calc
_refine_ls_weighting_details
                   'calc w=1/[\s^2^(Fo^2^)+(0.08P)^2^] where P=(Fo^2^+2Fc^2^)/3'
_atom_sites_solution_hydrogens     geom
_atom_sites_solution_primary     direct
_atom_sites_solution_secondary     difmap
_refine_ls_shift/su_max     0.000
_refine_ls_shift/su_mean     0.000
_refine_diff_density_max     0.157
_refine_diff_density_min     -0.140
_refine_ls_extinction_method     none
_refine_ls_extinction_coef     ?
loop_
    _atom_type_symbol
    _atom_type_description
    _atom_type_scat_dispersion_real
    _atom_type_scat_dispersion_imag
    _atom_type_scat_source
    'C' 'C' 0.0033 0.0016
                         'International Tables Vol C Tables 4.2.6.8 and 6.1.1.4'
    'H' 'H' 0.0000 0.0000
                         'International Tables Vol C Tables 4.2.6.8 and 6.1.1.4'
    'N' 'N' 0.0061 0.0033
                         'International Tables Vol C Tables 4.2.6.8 and 6.1.1.4'
    'O' 'O' 0.0106 0.0060
                         'International Tables Vol C Tables 4.2.6.8 and 6.1.1.4'
_computing_data_collection     'CAD-4 Software (Enraf--Nonius, 1989)'
_computing_cell_refinement     'CAD-4 Software (Enraf--Nonius, 1989)'
_computing_data_reduction     'XCAD4 (Harms & Wocadlo, 1995)'
_computing_structure_solution     'SHELXS97 (Sheldrick, 2008)'
_computing_structure_refinement     'SHELXL97 (Sheldrick, 2008)'
_computing_molecular_graphics
                  'ORTEP-3 for Windows (Farrugia, 1997) and PLATON (Spek, 2009)'
_computing_publication_material
                            'SHELXL97 (Sheldrick, 2008) and PLATON (Spek, 2009)'
loop_
    _atom_site_type_symbol
    _atom_site_label
    _atom_site_fract_x
    _atom_site_fract_y
    _atom_site_fract_z
    _atom_site_U_iso_or_equiv
    _atom_site_adp_type
    _atom_site_calc_flag
    _atom_site_refinement_flags
    _atom_site_occupancy
    _atom_site_disorder_assembly
    _atom_site_disorder_group
    O O1 0.7614(7) 0.4628(3) 0.6830(3) 0.0846(13) Uani d . 1 . .
    O O2 0.2010(8) 0.4770(4) 0.0356(4) 0.1031(16) Uani d . 1 . .
    O O3 0.2751(6) 0.3723(3) 0.1606(4) 0.0921(14) Uani d . 1 . .
    O O4 0.2376(7) 0.6709(3) 0.6129(4) 0.0784(14) Uani d . 1 . .
    O O5 -0.3141(7) 0.6604(4) -0.0306(5) 0.1172(19) Uani d . 1 . .
    O O6 -0.2291(7) 0.7649(3) 0.0949(4) 0.0878(13) Uani d . 1 . .
    N N1 0.3306(7) 0.4276(3) 0.0942(5) 0.0659(13) Uani d . 1 . .
    N N2 -0.1822(7) 0.7083(3) 0.0289(4) 0.0636(12) Uani d . 1 . .
    C C1 0.9850(13) 0.4324(5) 0.7308(6) 0.098(2) Uani d . 1 . .
    H H1A 0.9828 0.3902 0.7950 0.118 Uiso calc R 1 . .
    H H1B 1.0783 0.4808 0.7651 0.118 Uiso calc R 1 . .
    C C2 0.9084(8) 0.4194(3) 0.5194(5) 0.0548(13) Uani d . 1 . .
    C C3 0.7336(8) 0.4598(4) 0.5594(5) 0.0563(15) Uani d . 1 . .
    C C4 1.0773(10) 0.3913(5) 0.6293(5) 0.0720(16) Uani d . 1 . .
    H H4A 1.0837 0.3285 0.6369 0.086 Uiso calc R 1 . .
    H H4B 1.2244 0.4135 0.6265 0.086 Uiso calc R 1 . .
    C C5 0.9035(8) 0.4120(3) 0.3964(5) 0.0540(14) Uani d . 1 . .
    H H5A 1.0207 0.3856 0.3687 0.065 Uiso calc R 1 . .
    C C6 0.7209(7) 0.4443(3) 0.3137(5) 0.0490(12) Uani d . 1 . .
    C C7 0.5452(8) 0.4844(4) 0.3565(5) 0.0550(14) Uani d . 1 . .
    H H7A 0.4236 0.5060 0.3014 0.066 Uiso calc R 1 . .
    C C8 0.5529(9) 0.4917(4) 0.4809(5) 0.0621(14) Uani d . 1 . .
    H H8A 0.4370 0.5179 0.5101 0.074 Uiso calc R 1 . .
    C C9 0.7270(8) 0.4392(4) 0.1835(5) 0.0627(16) Uani d . 1 . .
    H H9A 0.8699 0.4389 0.1670 0.075 Uiso calc R 1 . .
    C C10 0.5669(9) 0.4350(4) 0.0849(5) 0.0624(15) Uani d . 1 . .
    C C11 0.5970(10) 0.4375(5) -0.0440(6) 0.084(2) Uani d . 1 . .
    H H11A 0.7525 0.4424 -0.0456 0.126 Uiso calc R 1 . .
    H H11B 0.5188 0.4866 -0.0846 0.126 Uiso calc R 1 . .
    H H11C 0.5390 0.3849 -0.0847 0.126 Uiso calc R 1 . .
    C C12 0.4566(12) 0.7054(5) 0.6645(5) 0.086(2) Uani d . 1 . .
    H H12A 0.5519 0.6592 0.7046 0.103 Uiso calc R 1 . .
    H H12B 0.4449 0.7498 0.7244 0.103 Uiso calc R 1 . .
    C C13 0.3874(8) 0.7151(4) 0.4498(5) 0.0555(15) Uani d . 1 . .
    C C14 0.2113(8) 0.6758(4) 0.4893(5) 0.0546(13) Uani d . 1 . .
    C C15 0.5551(9) 0.7439(4) 0.5618(5) 0.0687(16) Uani d . 1 . .
    H H15A 0.7020 0.7205 0.5614 0.082 Uiso calc R 1 . .
    H H15B 0.5640 0.8069 0.5674 0.082 Uiso calc R 1 . .
    C C16 0.3809(8) 0.7200(4) 0.3276(5) 0.0590(14) Uani d . 1 . .
    H H16A 0.4996 0.7453 0.3001 0.071 Uiso calc R 1 . .
    C C17 0.2018(8) 0.6882(4) 0.2430(5) 0.0512(13) Uani d . 1 . .
    C C18 0.0343(9) 0.6479(3) 0.2890(5) 0.0588(14) Uani d . 1 . .
    H H18A -0.0843 0.6241 0.2339 0.071 Uiso calc R 1 . .
    C C19 0.0323(9) 0.6409(4) 0.4116(5) 0.0617(16) Uani d . 1 . .
    H H19A -0.0839 0.6141 0.4397 0.074 Uiso calc R 1 . .
    C C20 0.2089(8) 0.6926(4) 0.1136(5) 0.0617(14) Uani d U 1 . .
    H H20A 0.3522 0.6917 0.0978 0.074 Uiso calc R 1 . .
    C C21 0.0500(8) 0.6977(4) 0.0139(5) 0.0609(15) Uani d U 1 . .
    C C22 0.0741(11) 0.6899(6) -0.1155(5) 0.096(2) Uani d . 1 . .
    H H22A 0.2286 0.6834 -0.1187 0.144 Uiso calc R 1 . .
    H H22B 0.0163 0.7413 -0.1593 0.144 Uiso calc R 1 . .
    H H22C -0.0072 0.6400 -0.1518 0.144 Uiso calc R 1 . .
loop_
    _atom_site_aniso_label
    _atom_site_aniso_U_11
    _atom_site_aniso_U_22
    _atom_site_aniso_U_33
    _atom_site_aniso_U_12
    _atom_site_aniso_U_13
    _atom_site_aniso_U_23
    O1 0.106(3) 0.093(3) 0.061(3) 0.016(3) 0.032(2) 0.002(2)
    O2 0.077(3) 0.119(4) 0.110(4) 0.027(3) 0.012(3) 0.014(3)
    O3 0.070(3) 0.107(4) 0.104(3) -0.020(3) 0.028(2) 0.014(3)
    O4 0.090(3) 0.088(4) 0.057(2) -0.010(3) 0.015(2) 0.004(2)
    O5 0.064(2) 0.164(5) 0.117(4) -0.025(3) 0.002(3) -0.039(4)
    O6 0.081(3) 0.091(3) 0.096(3) 0.032(3) 0.026(2) -0.004(3)
    N1 0.052(3) 0.070(3) 0.076(3) 0.001(3) 0.015(2) -0.002(3)
    N2 0.057(3) 0.074(3) 0.057(3) 0.002(3) 0.004(2) 0.004(3)
    C1 0.109(5) 0.110(6) 0.073(5) 0.025(5) 0.010(4) 0.006(4)
    C2 0.060(3) 0.048(3) 0.058(3) 0.005(3) 0.014(3) 0.007(3)
    C3 0.062(4) 0.051(4) 0.062(4) -0.004(3) 0.026(3) 0.010(3)
    C4 0.065(3) 0.074(4) 0.074(4) 0.011(3) 0.008(3) 0.015(3)
    C5 0.047(3) 0.049(3) 0.066(4) 0.009(3) 0.012(3) -0.002(3)
    C6 0.038(2) 0.051(3) 0.058(3) 0.000(2) 0.009(2) -0.002(2)
    C7 0.040(3) 0.048(3) 0.081(4) 0.009(2) 0.023(3) 0.009(3)
    C8 0.064(3) 0.056(4) 0.073(4) 0.013(3) 0.031(3) 0.002(3)
    C9 0.046(3) 0.073(4) 0.070(4) 0.002(3) 0.013(3) 0.007(3)
    C10 0.059(3) 0.069(4) 0.063(3) 0.002(3) 0.023(3) 0.004(3)
    C11 0.079(4) 0.108(6) 0.066(4) -0.019(4) 0.016(3) 0.001(4)
    C12 0.121(6) 0.080(5) 0.053(4) -0.014(4) 0.006(4) -0.006(4)
    C13 0.048(3) 0.048(4) 0.071(4) 0.005(3) 0.013(3) -0.005(3)
    C14 0.056(3) 0.052(3) 0.056(3) 0.000(3) 0.013(3) 0.004(3)
    C15 0.057(3) 0.081(4) 0.063(4) 0.004(3) 0.000(3) -0.007(3)
    C16 0.056(3) 0.061(4) 0.066(3) -0.002(3) 0.028(3) 0.004(3)
    C17 0.044(3) 0.053(3) 0.057(3) 0.002(3) 0.011(2) 0.000(3)
    C18 0.064(3) 0.051(3) 0.061(3) -0.003(3) 0.012(3) 0.006(3)
    C19 0.058(3) 0.057(4) 0.070(4) -0.007(3) 0.012(3) 0.009(3)
    C20 0.043(2) 0.079(4) 0.065(3) -0.004(3) 0.016(2) 0.000(3)
    C21 0.052(3) 0.066(4) 0.068(3) 0.004(3) 0.021(2) 0.002(3)
    C22 0.095(4) 0.138(7) 0.060(4) 0.028(5) 0.028(3) 0.005(4)
_geom_special_details
;
All e.s.d.'s (except the e.s.d. in the dihedral angle between two l.s. planes)
are estimated using the full covariance matrix. The cell e.s.d.'s are taken
into account individually in the estimation of e.s.d.'s in distances, angles
and torsion angles; correlations between e.s.d.'s in cell parameters are only
used when they are defined by crystal symmetry. An approximate (isotropic)
treatment of cell e.s.d.'s is used for estimating e.s.d.'s involving l.s.
planes.
;
loop_
    _geom_bond_atom_site_label_1
    _geom_bond_atom_site_label_2
    _geom_bond_site_symmetry_2
    _geom_bond_distance
    _geom_bond_publ_flag
    N1 O2 . 1.197(6) ?
    N1 O3 . 1.221(6) ?
    N1 C10 . 1.476(7) ?
    N2 O5 . 1.194(6) ?
    N2 O6 . 1.211(6) ?
    N2 C21 . 1.475(7) ?
    C1 O1 . 1.446(8) ?
    C1 H1A . 0.9700 ?
    C1 H1B . 0.9700 ?
    C2 C5 . 1.375(7) ?
    C2 C3 . 1.386(7) ?
    C3 O1 . 1.362(6) ?
    C3 C8 . 1.362(7) ?
    C4 C1 . 1.505(9) ?
    C4 C2 . 1.506(7) ?
    C4 H4A . 0.9700 ?
    C4 H4B . 0.9700 ?
    C5 C6 . 1.395(7) ?
    C5 H5A . 0.9300 ?
    C6 C7 . 1.404(6) ?
    C6 C9 . 1.468(7) ?
    C7 C8 . 1.389(7) ?
    C7 H7A . 0.9300 ?
    C8 H8A . 0.9300 ?
    C9 C10 . 1.325(7) ?
    C9 H9A . 0.9300 ?
    C10 C11 . 1.490(7) ?
    C11 H11A . 0.9600 ?
    C11 H11B . 0.9600 ?
    C11 H11C . 0.9600 ?
    C12 O4 . 1.452(8) ?
    C12 H12A . 0.9700 ?
    C12 H12B . 0.9700 ?
    C13 C16 . 1.363(7) ?
    C13 C14 . 1.383(7) ?
    C14 O4 . 1.363(6) ?
    C14 C19 . 1.368(7) ?
    C15 C12 . 1.521(8) ?
    C15 C13 . 1.521(7) ?
    C15 H15A . 0.9700 ?
    C15 H15B . 0.9700 ?
    C16 C17 . 1.389(7) ?
    C16 H16A . 0.9300 ?
    C17 C18 . 1.383(7) ?
    C17 C20 . 1.458(7) ?
    C18 C19 . 1.379(7) ?
    C18 H18A . 0.9300 ?
    C19 H19A . 0.9300 ?
    C20 C21 . 1.331(7) ?
    C20 H20A . 0.9300 ?
    C21 C22 . 1.489(8) ?
    C22 H22A . 0.9600 ?
    C22 H22B . 0.9600 ?
    C22 H22C . 0.9600 ?
loop_
    _geom_angle_atom_site_label_1
    _geom_angle_atom_site_label_2
    _geom_angle_atom_site_label_3
    _geom_angle_site_symmetry_1
    _geom_angle_site_symmetry_3
    _geom_angle
    _geom_angle_publ_flag
    C3 O1 C1 . . 106.5(4) ?
    C14 O4 C12 . . 107.4(4) ?
    O2 N1 O3 . . 122.7(5) ?
    O2 N1 C10 . . 117.9(5) ?
    O3 N1 C10 . . 119.4(5) ?
    O5 N2 O6 . . 124.5(5) ?
    O5 N2 C21 . . 115.5(5) ?
    O6 N2 C21 . . 120.0(5) ?
    O1 C1 C4 . . 109.0(5) ?
    O1 C1 H1A . . 109.9 ?
    C4 C1 H1A . . 109.9 ?
    O1 C1 H1B . . 109.9 ?
    C4 C1 H1B . . 109.9 ?
    H1A C1 H1B . . 108.3 ?
    C5 C2 C3 . . 119.6(5) ?
    C5 C2 C4 . . 132.0(5) ?
    C3 C2 C4 . . 108.4(5) ?
    O1 C3 C8 . . 124.4(5) ?
    O1 C3 C2 . . 113.2(5) ?
    C8 C3 C2 . . 122.4(5) ?
    C1 C4 C2 . . 101.3(5) ?
    C1 C4 H4A . . 111.5 ?
    C2 C4 H4A . . 111.5 ?
    C1 C4 H4B . . 111.5 ?
    C2 C4 H4B . . 111.5 ?
    H4A C4 H4B . . 109.3 ?
    C2 C5 C6 . . 119.4(5) ?
    C2 C5 H5A . . 120.3 ?
    C6 C5 H5A . . 120.3 ?
    C5 C6 C7 . . 119.9(5) ?
    C5 C6 C9 . . 117.8(4) ?
    C7 C6 C9 . . 122.2(5) ?
    C8 C7 C6 . . 120.1(5) ?
    C8 C7 H7A . . 120.0 ?
    C6 C7 H7A . . 120.0 ?
    C3 C8 C7 . . 118.7(5) ?
    C3 C8 H8A . . 120.7 ?
    C7 C8 H8A . . 120.7 ?
    C10 C9 C6 . . 132.0(5) ?
    C10 C9 H9A . . 114.0 ?
    C6 C9 H9A . . 114.0 ?
    C9 C10 N1 . . 121.4(5) ?
    C9 C10 C11 . . 126.3(6) ?
    N1 C10 C11 . . 112.4(5) ?
    C10 C11 H11A . . 109.5 ?
    C10 C11 H11B . . 109.5 ?
    H11A C11 H11B . . 109.5 ?
    C10 C11 H11C . . 109.5 ?
    H11A C11 H11C . . 109.5 ?
    H11B C11 H11C . . 109.5 ?
    O4 C12 C15 . . 108.3(5) ?
    O4 C12 H12A . . 110.0 ?
    C15 C12 H12A . . 110.0 ?
    O4 C12 H12B . . 110.0 ?
    C15 C12 H12B . . 110.0 ?
    H12A C12 H12B . . 108.4 ?
    C16 C13 C14 . . 118.3(5) ?
    C16 C13 C15 . . 133.8(5) ?
    C14 C13 C15 . . 107.9(5) ?
    O4 C14 C19 . . 122.9(5) ?
    O4 C14 C13 . . 113.9(5) ?
    C19 C14 C13 . . 123.1(5) ?
    C12 C15 C13 . . 101.8(5) ?
    C12 C15 H15A . . 111.4 ?
    C13 C15 H15A . . 111.4 ?
    C12 C15 H15B . . 111.4 ?
    C13 C15 H15B . . 111.4 ?
    H15A C15 H15B . . 109.3 ?
    C13 C16 C17 . . 121.9(5) ?
    C13 C16 H16A . . 119.1 ?
    C17 C16 H16A . . 119.1 ?
    C18 C17 C16 . . 116.6(5) ?
    C18 C17 C20 . . 124.1(5) ?
    C16 C17 C20 . . 119.1(4) ?
    C19 C18 C17 . . 124.0(5) ?
    C19 C18 H18A . . 118.0 ?
    C17 C18 H18A . . 118.0 ?
    C14 C19 C18 . . 116.0(5) ?
    C14 C19 H19A . . 122.0 ?
    C18 C19 H19A . . 122.0 ?
    C21 C20 C17 . . 132.5(5) ?
    C21 C20 H20A . . 113.8 ?
    C17 C20 H20A . . 113.8 ?
    C20 C21 N2 . . 118.3(5) ?
    C20 C21 C22 . . 127.9(5) ?
    N2 C21 C22 . . 113.7(5) ?
    C21 C22 H22A . . 109.5 ?
    C21 C22 H22B . . 109.5 ?
    H22A C22 H22B . . 109.5 ?
    C21 C22 H22C . . 109.5 ?
    H22A C22 H22C . . 109.5 ?
    H22B C22 H22C . . 109.5 ?
loop_
    _geom_torsion_atom_site_label_1
    _geom_torsion_atom_site_label_2
    _geom_torsion_atom_site_label_3
    _geom_torsion_atom_site_label_4
    _geom_torsion_site_symmetry_1
    _geom_torsion_site_symmetry_2
    _geom_torsion_site_symmetry_3
    _geom_torsion_site_symmetry_4
    _geom_torsion
    _geom_torsion_publ_flag
    C2 C3 O1 C1 . . . . 7.9(7) ?
    C4 C1 O1 C3 . . . . -12.6(7) ?
    C8 C3 O1 C1 . . . . -172.9(6) ?
    O2 N1 C10 C9 . . . . 129.9(6) ?
    O3 N1 C10 C9 . . . . -49.9(8) ?
    O2 N1 C10 C11 . . . . -49.8(7) ?
    O3 N1 C10 C11 . . . . 130.4(6) ?
    O5 N2 C21 C20 . . . . -131.9(6) ?
    O5 N2 C21 C22 . . . . 45.6(8) ?
    O6 N2 C21 C20 . . . . 50.6(8) ?
    O6 N2 C21 C22 . . . . -132.0(6) ?
    C5 C2 C3 O1 . . . . -179.7(5) ?
    C4 C2 C3 O1 . . . . -0.1(7) ?
    C5 C2 C3 C8 . . . . 1.0(8) ?
    C4 C2 C3 C8 . . . . -179.3(6) ?
    C3 C2 C5 C6 . . . . -0.8(8) ?
    C4 C2 C5 C6 . . . . 179.7(6) ?
    O1 C3 C8 C7 . . . . -180.0(5) ?
    C2 C3 C8 C7 . . . . -0.8(8) ?
    C2 C4 C1 O1 . . . . 12.0(7) ?
    C1 C4 C2 C5 . . . . 172.3(6) ?
    C1 C4 C2 C3 . . . . -7.3(7) ?
    C2 C5 C6 C7 . . . . 0.4(8) ?
    C2 C5 C6 C9 . . . . 176.9(5) ?
    C5 C6 C7 C8 . . . . -0.1(8) ?
    C9 C6 C7 C8 . . . . -176.5(5) ?
    C5 C6 C9 C10 . . . . 153.4(7) ?
    C7 C6 C9 C10 . . . . -30.1(10) ?
    C6 C7 C8 C3 . . . . 0.3(8) ?
    C6 C9 C10 N1 . . . . -5.0(11) ?
    C6 C9 C10 C11 . . . . 174.6(6) ?
    C15 C12 O4 C14 . . . . 7.6(7) ?
    C15 C13 C14 O4 . . . . -2.1(6) ?
    C15 C13 C14 C19 . . . . -178.9(5) ?
    C16 C13 C14 O4 . . . . 177.5(5) ?
    C16 C13 C14 C19 . . . . 0.7(8) ?
    C14 C13 C16 C17 . . . . 1.2(8) ?
    C15 C13 C16 C17 . . . . -179.4(6) ?
    C19 C14 O4 C12 . . . . 173.4(6) ?
    C13 C14 O4 C12 . . . . -3.5(6) ?
    O4 C14 C19 C18 . . . . -177.4(5) ?
    C13 C14 C19 C18 . . . . -0.8(8) ?
    C13 C15 C12 O4 . . . . -8.3(7) ?
    C12 C15 C13 C14 . . . . 6.3(6) ?
    C12 C15 C13 C16 . . . . -173.2(6) ?
    C13 C16 C17 C18 . . . . -2.7(8) ?
    C13 C16 C17 C20 . . . . -177.7(5) ?
    C16 C17 C18 C19 . . . . 2.6(8) ?
    C20 C17 C18 C19 . . . . 177.4(5) ?
    C18 C17 C20 C21 . . . . 32.8(10) ?
    C16 C17 C20 C21 . . . . -152.5(7) ?
    C17 C18 C19 C14 . . . . -0.9(8) ?
    C17 C20 C21 N2 . . . . 6.0(10) ?
    C17 C20 C21 C22 . . . . -171.0(7) ?
loop_
    _geom_hbond_atom_site_label_D
    _geom_hbond_atom_site_label_H
    _geom_hbond_atom_site_label_A
    _geom_hbond_site_symmetry_A
    _geom_hbond_distance_DH
    _geom_hbond_distance_HA
    _geom_hbond_distance_DA
    _geom_hbond_angle_DHA
    C7 H7A N1 . 0.93 2.58 3.096(8) 116
    C18 H18A N2 . 0.93 2.60 3.094(7) 114
    C4 H4A Cg4 1_555 0.97 2.88 3.673(8) 140
    C8 H8A Cg3 2_656 0.93 2.92 3.578(8) 129
    C15 H15B Cg2 1_555 0.97 2.85 3.636(7) 139
    C19 H19A Cg2 2_746 0.93 2.75 3.497(7) 139
