# Supplementary material for: (E)-5-(2-Nitro­prop-1-en­yl)-2,3-dihydro-1-benzofuran
Source: Acta Crystallogr Sect E Struct Rep Online. 2009 Jun 27;65(Pt 7):o1691. doi: 10.1107/S1600536809023277 (PMC2969479; doi:10.1107/S1600536809023277)
Supplement: Supplementary file 2 [file e-65-o1691-Isup2.hkl]

# 
# h,k,l, Fc-squared, Fo-squared, sigma(Fo-squared) and status flag 
# 
data_I
_shelx_title '    S in P2(1)' 
_shelx_refln_list_code          4 
_shelx_F_calc_maximum      200.68 
_exptl_crystal_F_000       432.00 
_reflns_d_resolution_high  0.7837 
 
loop_ 
 _symmetry_equiv_pos_as_xyz 
 'x, y, z' 
 '-x, y+1/2, -z' 
 
_cell_length_a     6.1280 
_cell_length_b    15.3690 
_cell_length_c    11.1930 
_cell_angle_alpha  90.000 
_cell_angle_beta  101.380 
_cell_angle_gamma  90.000 
 
_shelx_F_squared_multiplier     1.000 
 
loop_ 
 _refln_index_h 
 _refln_index_k 
 _refln_index_l 
 _refln_F_squared_calc 
 _refln_F_squared_meas 
 _refln_F_squared_sigma 
 _refln_observed_status 
   1   0   0       39.11       37.06      1.74 o 
   2   0   0      773.44      881.99      9.54 o 
   3   0   0        5.19        6.66      1.75 o 
   4   0   0      401.15      406.09      8.79 o 
   5   0   0       25.01       32.99      3.55 o 
   6   0   0       59.23       62.99      5.05 o 
   7   0   0        1.25        3.79      3.01 o 
   1   1   0     1064.92     1311.66      8.54 o 
   2   1   0      523.14      555.51      7.13 o 
   3   1   0      328.83      344.43      6.73 o 
   4   1   0        8.45        9.47      2.11 o 
   5   1   0       87.31      103.11      5.41 o 
   6   1   0      169.96      184.09      8.15 o 
   7   1   0        8.36        8.89      3.79 o 
   0   2   0      189.91      217.19      3.36 o 
   1   2   0      313.37      331.26      4.72 o 
   2   2   0       30.46       35.20      2.13 o 
   3   2   0       21.51       23.65      2.00 o 
   4   2   0       22.48       20.08      2.49 o 
   5   2   0      242.47      248.71      8.22 o 
   6   2   0       34.25       32.20      4.63 o 
   7   2   0       30.75       24.38      4.22 o 
   1   3   0     4984.35     4851.96     80.91 o 
   2   3   0       46.74       47.18      2.55 o 
   3   3   0        7.05        6.76      1.84 o 
   4   3   0       30.41       29.38      2.84 o 
   5   3   0      377.66      424.02     10.90 o 
   6   3   0       50.83       51.17      5.17 o 
   7   3   0        1.02        1.73      3.16 o 
   0   4   0    40274.29    39792.40    250.34 o 
   1   4   0     2993.85     3152.57     17.21 o 
   2   4   0      497.16      466.09      7.65 o 
   3   4   0      525.30      546.91      9.59 o 
   4   4   0       65.62       62.95      4.11 o 
   5   4   0       79.65       95.17      5.92 o 
   6   4   0       15.53       22.23      3.93 o 
   7   4   0        2.82        7.63      2.83 o 
   1   5   0     1141.41     1215.99     11.61 o 
   2   5   0      826.87      891.34     11.22 o 
   3   5   0       48.65       58.89      3.48 o 
   4   5   0       66.57       58.57      4.22 o 
   5   5   0        8.98        5.81      3.32 o 
   6   5   0      106.04      101.81      6.78 o 
   7   5   0       23.01       29.85      4.36 o 
   0   6   0       21.57       23.89      2.11 o 
   1   6   0       12.69       10.33      2.01 o 
   2   6   0       73.82       68.33      3.80 o 
   3   6   0       76.97       80.38      4.46 o 
   4   6   0      209.75      199.59      7.45 o 
   5   6   0       61.32       70.94      5.43 o 
   6   6   0       13.01        3.31      2.32 o 
   7   6   0       17.10       12.74      4.07 o 
   1   7   0     1665.43     1653.57     15.85 o 
   2   7   0      269.95      271.05      7.09 o 
   3   7   0      186.47      190.86      6.65 o 
   4   7   0       65.74       61.69      4.85 o 
   5   7   0      186.38      205.56      8.57 o 
   6   7   0        3.72        5.29      3.03 o 
   7   7   0        1.42        0.31      3.02 o 
   0   8   0      714.21      728.72     11.88 o 
   1   8   0      536.64      542.18     10.18 o 
   2   8   0      274.22      221.96      7.10 o 
   3   8   0       49.33       53.13      3.96 o 
   4   8   0        0.29        6.06      2.79 o 
   5   8   0       15.94       20.37      3.91 o 
   6   8   0        0.03        5.47      2.48 o 
   1   9   0      365.58      371.70      9.17 o 
   2   9   0      155.09      161.58      6.36 o 
   3   9   0        3.41        3.04      2.43 o 
   4   9   0       29.43       28.65      4.10 o 
   5   9   0        7.24       10.93      3.72 o 
   6   9   0        3.36        4.33      3.28 o 
   0  10   0        7.70        5.98      2.11 o 
   1  10   0       12.71       14.70      2.98 o 
   2  10   0      257.78      277.05      9.00 o 
   3  10   0      199.26      202.44      8.21 o 
   4  10   0      163.35      178.92      8.20 o 
   5  10   0       10.90        5.94      3.52 o 
   6  10   0        0.51        4.46      3.37 o 
   1  11   0       55.21       55.17      4.60 o 
   2  11   0       94.16       90.31      5.93 o 
   3  11   0      177.35      180.08      8.52 o 
   4  11   0        9.98        4.47      4.28 o 
   5  11   0        3.06        2.42      3.52 o 
   6  11   0        0.24        2.11      3.56 o 
   0  12   0       15.44       11.70      3.39 o 
   1  12   0        0.09        0.54      2.76 o 
   2  12   0      129.58      128.42      7.70 o 
   3  12   0        2.31        3.73      3.32 o 
   4  12   0        6.84        9.27      4.39 o 
   5  12   0        3.65        1.45      3.54 o 
   6  12   0        0.67        3.44      3.44 o 
   1  13   0        1.62        3.03      3.16 o 
   2  13   0       54.59       52.08      5.63 o 
   3  13   0       38.70       43.98      5.74 o 
   4  13   0       10.57        4.03      4.42 o 
   5  13   0        5.28        4.59      4.07 o 
   0  14   0       40.21       47.84      5.09 o 
   1  14   0       18.64       20.84      4.08 o 
   2  14   0       61.68       76.51      6.49 o 
   3  14   0       55.56       58.72      6.38 o 
   4  14   0       12.12       15.73      4.37 o 
   5  14   0        0.43        0.79      3.91 o 
   1  15   0        5.37        8.92      3.52 o 
   2  15   0        2.25        5.75      4.37 o 
   3  15   0       88.86       89.24      7.69 o 
   4  15   0        8.29       14.11      4.64 o 
   0  16   0        2.93        1.61      4.05 o 
   1  16   0       12.41        9.76      4.68 o 
   2  16   0        2.61        3.74      4.05 o 
   3  16   0        4.27        2.99      4.71 o 
   4  16   0        8.53        8.66      5.13 o 
   1  17   0        1.84        1.75      4.87 o 
   2  17   0       27.09       32.20      6.39 o 
   3  17   0        9.39       14.96      5.71 o 
   0  18   0       10.22       11.21      4.70 o 
   1  18   0       15.29       19.60      5.46 o 
   2  18   0       12.16       19.29      4.73 o 
   3  18   0        1.84        1.40      4.21 o 
   1  19   0        2.66        1.45      4.82 o 
  -7   0   1        0.57        3.62      2.13 o 
  -6   0   1      207.29      205.49      7.92 o 
  -5   0   1        2.54        3.41      2.25 o 
  -4   0   1        0.03        1.70      1.73 o 
  -3   0   1        6.35        5.77      1.68 o 
  -2   0   1     2945.39     3008.92     16.23 o 
  -1   0   1      537.64      543.60      5.32 o 
   0   0   1       81.79       80.72      1.68 o 
   1   0   1       67.82       74.52      2.23 o 
   2   0   1      638.34      643.53      7.97 o 
   3   0   1      108.44      101.94      4.08 o 
   4   0   1        0.01        2.19      1.68 o 
   5   0   1       42.02       49.82      4.20 o 
   6   0   1        2.78        1.20      3.01 o 
   7   0   1        5.24        4.37      4.03 o 
  -7   1   1       20.81       16.09      3.50 o 
  -6   1   1       14.69       19.41      3.47 o 
  -5   1   1       73.58       85.71      5.32 o 
  -4   1   1        4.12        3.21      1.90 o 
  -3   1   1      499.31      491.57      8.40 o 
  -2   1   1      440.26      488.67      6.98 o 
  -1   1   1     8511.93     8651.00     92.80 o 
   0   1   1      851.16      926.28     28.07 o 
   1   1   1      605.72      645.09      6.41 o 
   2   1   1       70.43       51.07      0.87 o 
   3   1   1      278.23      275.95      6.58 o 
   4   1   1       12.67       12.36      2.25 o 
   5   1   1      147.49      168.69      7.09 o 
   6   1   1        8.85        8.00      2.93 o 
   7   1   1        7.73        6.24      3.38 o 
  -7   2   1        0.40        1.10      2.93 o 
  -6   2   1        5.28       10.82      2.79 o 
  -5   2   1       58.67       68.85      4.94 o 
  -4   2   1       49.90       50.74      3.31 o 
  -3   2   1      138.07      140.58      4.53 o 
  -2   2   1      524.58      533.52      7.32 o 
  -1   2   1     3127.27     3053.32     58.51 o 
   0   2   1      199.68      214.66      3.27 o 
   1   2   1     1991.44     2112.61     12.16 o 
   2   2   1       27.77       24.53      0.93 o 
   3   2   1      230.52      260.76      6.44 o 
   4   2   1       55.20       57.22      3.82 o 
   5   2   1      144.33      142.91      6.86 o 
   6   2   1        6.45        6.46      3.17 o 
   7   2   1        2.61        7.93      3.13 o 
  -7   3   1        1.17        3.14      1.88 o 
  -6   3   1        8.55       11.87      3.05 o 
  -5   3   1       83.11       82.36      4.83 o 
  -4   3   1      180.50      118.45      1.53 o 
  -3   3   1        4.16        3.29      1.63 o 
  -2   3   1     2147.92     2239.00     15.22 o 
  -1   3   1     5350.33     5178.44     82.44 o 
   0   3   1      367.20      405.15      3.73 o 
   1   3   1      615.85      642.57      7.35 o 
   2   3   1      309.57      276.34      5.76 o 
   3   3   1      137.13      162.55      5.46 o 
   4   3   1      157.95      109.60      1.81 o 
   5   3   1       21.04       14.35      3.94 o 
   6   3   1       18.32       21.42      3.49 o 
   7   3   1       12.09        9.60      2.98 o 
  -7   4   1       32.23       26.28      3.70 o 
  -6   4   1      138.04      111.31      3.36 o 
  -5   4   1        4.43        1.08      2.50 o 
  -4   4   1       77.38       71.52      4.00 o 
  -3   4   1       21.64       20.17      2.37 o 
  -2   4   1       20.92       19.55      1.98 o 
  -1   4   1     3150.89     3224.67     17.31 o 
   0   4   1       10.57        8.27      1.05 o 
   1   4   1     3362.61     3311.61     18.12 o 
   2   4   1       99.32      103.94      3.83 o 
   3   4   1      125.55      124.69      5.15 o 
   4   4   1       11.03        1.22      1.85 o 
   5   4   1       63.94       64.99      5.14 o 
   6   4   1        8.13       11.64      3.34 o 
   7   4   1        2.17        5.73      2.54 o 
  -7   5   1       21.89       19.12      3.93 o 
  -6   5   1        1.26        0.78      2.94 o 
  -5   5   1        3.79        2.37      2.69 o 
  -4   5   1        1.29        2.00      1.93 o 
  -3   5   1       45.36       44.42      3.24 o 
  -2   5   1       21.06       16.54      2.07 o 
  -1   5   1       45.56       38.47      2.48 o 
   0   5   1       22.96       26.23      2.43 o 
   1   5   1      123.27      137.28      4.13 o 
   2   5   1      662.91      683.13     10.12 o 
   3   5   1        7.37        4.41      2.00 o 
   4   5   1       33.18       32.79      3.55 o 
   5   5   1      185.06      201.86      8.32 o 
   6   5   1        2.04        4.73      3.04 o 
   7   5   1        0.15        1.08      2.68 o 
  -7   6   1        3.66        5.10      2.88 o 
  -6   6   1        0.19        3.12      3.12 o 
  -5   6   1       16.02       11.76      3.35 o 
  -4   6   1       53.90       63.43      4.67 o 
  -3   6   1       39.86       40.12      3.32 o 
  -2   6   1      359.65      402.41      8.23 o 
  -1   6   1     1821.95     1938.82     16.17 o 
   0   6   1       31.84       29.88      1.61 o 
   1   6   1       96.58      100.75      3.84 o 
   2   6   1       79.65       74.05      3.79 o 
   3   6   1      105.02       93.43      4.60 o 
   4   6   1      166.77      167.31      7.06 o 
   5   6   1       48.92       54.64      4.94 o 
   6   6   1        5.81        2.26      2.12 o 
   7   6   1        0.93        2.42      2.83 o 
  -7   7   1        2.34        0.55      2.95 o 
  -6   7   1        3.57        5.56      3.24 o 
  -5   7   1       23.65       22.70      3.54 o 
  -4   7   1      414.47      476.43     11.53 o 
  -3   7   1       91.27       91.44      4.85 o 
  -2   7   1     1058.74     1189.94     14.89 o 
  -1   7   1      446.03      466.89      8.76 o 
   0   7   1        3.36        3.56      0.91 o 
   1   7   1      113.85      109.30      4.55 o 
   2   7   1        4.85        4.35      1.72 o 
   3   7   1       27.81       32.21      3.45 o 
   4   7   1      116.42      115.86      6.30 o 
   5   7   1        5.17        4.78      3.26 o 
   6   7   1        3.43        3.68      2.95 o 
   7   7   1        5.06        6.35      2.68 o 
  -7   8   1       17.35       17.66      3.47 o 
  -6   8   1       17.21       20.31      3.50 o 
  -5   8   1        1.68        4.05      3.00 o 
  -4   8   1       84.51       86.23      5.90 o 
  -3   8   1      130.87      128.25      6.11 o 
  -2   8   1      443.14      480.36     10.52 o 
  -1   8   1     1458.44     1551.32     16.71 o 
   0   8   1      180.06      176.19      4.02 o 
   1   8   1      252.54      244.48      6.70 o 
   2   8   1      230.04      258.67      7.36 o 
   3   8   1        6.63        2.91      2.05 o 
   4   8   1        0.92        5.10      2.77 o 
   5   8   1       22.61       18.10      3.60 o 
   6   8   1        4.73        0.58      3.32 o 
  -6   9   1        1.46        1.84      3.38 o 
  -5   9   1       14.72       19.21      4.01 o 
  -4   9   1       11.81       12.47      3.56 o 
  -3   9   1        5.76        5.21      2.92 o 
  -2   9   1        6.02        2.90      2.35 o 
  -1   9   1      207.11      211.01      7.10 o 
   0   9   1       21.98       21.56      1.89 o 
   1   9   1       17.22       16.10      2.70 o 
   2   9   1        9.00       11.55      2.51 o 
   3   9   1       88.73       81.90      5.06 o 
   4   9   1       40.41       44.57      4.42 o 
   5   9   1       77.72       70.62      5.79 o 
   6   9   1        3.47        3.20      2.99 o 
  -6  10   1        9.59        7.07      3.83 o 
  -5  10   1        1.63        1.55      3.21 o 
  -4  10   1       25.16       24.86      4.44 o 
  -3  10   1       76.39       90.65      5.75 o 
  -2  10   1       83.94       89.69      5.62 o 
  -1  10   1      263.21      266.49      8.47 o 
   0  10   1        5.21        3.22      1.37 o 
   1  10   1       52.95       48.62      3.92 o 
   2  10   1        1.22        2.59      2.23 o 
   3  10   1      128.04      125.53      6.63 o 
   4  10   1       48.52       40.60      4.87 o 
   5  10   1        7.45        9.98      3.09 o 
   6  10   1        0.53        2.06      2.79 o 
  -6  11   1        5.27        1.20      3.09 o 
  -5  11   1        0.93        0.32      2.96 o 
  -4  11   1      116.11      120.19      7.07 o 
  -3  11   1      333.57      343.99     11.29 o 
  -2  11   1      218.69      212.66      8.49 o 
  -1  11   1        1.80        5.65      2.73 o 
   0  11   1       30.12       26.88      2.48 o 
   1  11   1       10.64       11.82      2.65 o 
   2  11   1        9.76        6.87      3.04 o 
   3  11   1       30.41       29.93      4.04 o 
   4  11   1       56.25       56.72      5.11 o 
   5  11   1        3.81        3.34      3.22 o 
   6  11   1        0.31        0.30      2.88 o 
  -6  12   1        1.09        5.53      2.39 o 
  -5  12   1        2.66        0.31      3.05 o 
  -4  12   1        7.63        2.18      3.42 o 
  -3  12   1       78.85       74.40      5.84 o 
  -2  12   1       59.70       74.09      5.18 o 
  -1  12   1      129.57      122.66      6.54 o 
   0  12   1      201.04      203.19      9.85 o 
   1  12   1        0.83        2.48      2.48 o 
   2  12   1       21.71       18.97      3.72 o 
   3  12   1       28.35       26.68      4.04 o 
   4  12   1        2.72        2.10      3.50 o 
   5  12   1        4.73        4.07      3.35 o 
  -5  13   1        0.66        2.94      2.94 o 
  -4  13   1        0.29        0.30      3.37 o 
  -3  13   1        0.24        5.22      3.18 o 
  -2  13   1       17.75       15.95      3.76 o 
  -1  13   1        0.37        0.57      2.75 o 
   0  13   1       13.86       14.45      2.60 o 
   1  13   1       11.74        4.37      3.53 o 
   2  13   1       75.17       74.62      5.96 o 
   3  13   1       33.06       26.93      4.79 o 
   4  13   1       10.71       12.46      3.63 o 
   5  13   1       12.88       11.55      3.69 o 
  -5  14   1        6.83        6.66      2.95 o 
  -4  14   1       28.42       22.49      4.28 o 
  -3  14   1        9.14        6.76      4.19 o 
  -2  14   1       46.08       46.09      5.19 o 
  -1  14   1       13.04       13.46      3.66 o 
   0  14   1        4.58        6.06      5.40 o 
   1  14   1        1.36        2.43      2.89 o 
   2  14   1       49.84       50.58      5.84 o 
   3  14   1       40.08       37.60      4.45 o 
   4  14   1        4.73        6.35      2.98 o 
   5  14   1        5.55       10.16      2.78 o 
  -5  15   1        1.42        4.36      2.61 o 
  -4  15   1        0.79        1.28      3.01 o 
  -3  15   1       88.77       71.60      6.88 o 
  -2  15   1       14.10       10.67      4.12 o 
  -1  15   1       13.99       16.15      3.41 o 
   0  15   1       33.02       37.21      4.22 o 
   1  15   1        5.05        3.32      3.40 o 
   2  15   1       12.36        7.04      4.63 o 
   3  15   1       11.19        3.81      3.77 o 
   4  15   1        8.48        7.99      4.32 o 
  -4  16   1        3.30        0.93      3.04 o 
  -3  16   1        9.79       16.15      3.77 o 
  -2  16   1        5.84        1.73      3.38 o 
  -1  16   1        0.87        0.74      3.36 o 
   0  16   1       22.22       19.28      3.11 o 
   1  16   1        1.41        4.64      3.18 o 
   2  16   1        4.57        2.90      3.67 o 
   3  16   1       20.45       18.93      4.69 o 
   4  16   1        0.55        3.68      3.68 o 
  -3  17   1        0.27        3.08      3.08 o 
  -2  17   1        0.14        1.78      3.14 o 
  -1  17   1        2.33        1.49      3.47 o 
   0  17   1        2.87        2.86      2.41 o 
   1  17   1       24.70       18.71      5.22 o 
   2  17   1       25.28       21.73      4.63 o 
   3  17   1        2.53        5.67      3.15 o 
  -3  18   1        0.90        3.58      2.39 o 
  -2  18   1        7.08        9.69      3.56 o 
  -1  18   1        0.76        2.30      3.25 o 
   0  18   1        3.39        5.17      2.83 o 
   1  18   1       12.78       18.46      4.36 o 
   2  18   1       17.53       19.83      4.38 o 
  -1  19   1        1.33        3.18      3.18 o 
   0  19   1        3.97        7.77      2.79 o 
   1  19   1        3.14        1.23      3.85 o 
  -7   0   2        0.00        0.52      2.39 o 
  -6   0   2       32.46       27.49      3.53 o 
  -5   0   2        3.05        3.95      1.92 o 
  -4   0   2       19.15       14.67      1.64 o 
  -3   0   2      255.71      288.58      6.24 o 
  -2   0   2       52.93       49.21      2.39 o 
  -1   0   2        0.09        1.00      0.88 o 
   0   0   2     3416.11     3290.46    130.07 o 
   1   0   2      848.74      841.15      8.00 o 
   2   0   2       21.59       19.55      1.82 o 
   3   0   2        4.10        1.14      1.77 o 
   4   0   2      115.29      131.84      5.54 o 
   5   0   2       10.87       14.91      2.89 o 
   6   0   2        4.82        4.82      2.28 o 
   7   0   2        5.38        5.72      3.02 o 
  -7   1   2        3.04        6.39      2.44 o 
  -6   1   2       12.51       10.32      3.06 o 
  -5   1   2        1.95        0.42      2.13 o 
  -4   1   2       47.22       49.85      3.18 o 
  -3   1   2     1572.12     1606.90     14.63 o 
  -2   1   2     2977.92     2979.37     16.57 o 
  -1   1   2       31.67       34.30      1.66 o 
   0   1   2      777.76      780.30      4.70 o 
   1   1   2     1075.91     1039.26      9.02 o 
   2   1   2      695.26      712.10      9.29 o 
   3   1   2      390.71      443.79      8.96 o 
   4   1   2      119.23       73.05      2.28 o 
   5   1   2       21.68       20.90      3.41 o 
   6   1   2        1.46        2.26      3.53 o 
   7   1   2        7.75       12.74      3.62 o 
  -7   2   2        0.59        0.28      2.72 o 
  -6   2   2        0.76        1.96      2.93 o 
  -5   2   2        0.82        2.14      2.21 o 
  -4   2   2       72.60       78.22      4.25 o 
  -3   2   2      148.43      142.70      4.94 o 
  -2   2   2      573.83      671.21      8.60 o 
  -1   2   2       40.28       38.01      1.87 o 
   0   2   2      364.02      379.32      3.59 o 
   1   2   2      968.13      919.17      8.91 o 
   2   2   2      348.79      364.23      6.81 o 
   3   2   2      853.67      948.86     12.86 o 
   4   2   2      274.37      259.01      8.23 o 
   5   2   2        2.27        5.89      2.85 o 
   6   2   2        0.92        3.50      2.36 o 
   7   2   2        3.05        2.92      3.13 o 
  -7   3   2        2.51        5.16      2.99 o 
  -6   3   2        4.54        3.02      3.02 o 
  -5   3   2       31.57       35.11      3.86 o 
  -4   3   2       48.96       54.00      3.83 o 
  -3   3   2      873.88      895.42     11.94 o 
  -2   3   2      493.04      508.26      7.76 o 
  -1   3   2       83.90       85.43      3.02 o 
   0   3   2     2763.07     2650.26     10.29 o 
   1   3   2     1659.77     1625.26     12.44 o 
   2   3   2      348.65      333.50      6.66 o 
   3   3   2      117.15      115.19      4.78 o 
   4   3   2      285.62      201.59      2.46 o 
   5   3   2        2.25        2.69      2.40 o 
   6   3   2        0.15        2.46      2.67 o 
   7   3   2        1.68        3.78      3.05 o 
  -7   4   2       19.43       21.14      3.67 o 
  -6   4   2        1.08        1.81      2.55 o 
  -5   4   2       15.27       18.20      2.79 o 
  -4   4   2       92.35      116.71      5.15 o 
  -3   4   2       96.03      113.17      4.42 o 
  -2   4   2       14.17       15.54      1.84 o 
  -1   4   2     1534.32     1529.24     12.45 o 
   0   4   2     1064.97     1108.15      7.26 o 
   1   4   2     1191.57     1142.78     11.17 o 
   2   4   2        5.71        6.20      1.71 o 
   3   4   2      157.54      156.83      5.64 o 
   4   4   2       73.92       54.04      2.17 o 
   5   4   2       12.76       17.22      2.84 o 
   6   4   2        0.90        2.48      2.48 o 
   7   4   2        9.66       11.95      3.22 o 
  -7   5   2        1.93        0.25      2.83 o 
  -6   5   2        1.45        1.52      2.31 o 
  -5   5   2        0.62        1.13      2.15 o 
  -4   5   2        1.13        0.00      2.08 o 
  -3   5   2      247.26      267.51      6.89 o 
  -2   5   2      622.92      633.79      9.38 o 
  -1   5   2      699.35      636.76      8.70 o 
   0   5   2       71.19       63.89      2.35 o 
   1   5   2      261.22      286.01      6.16 o 
   2   5   2       73.75       75.07      3.69 o 
   3   5   2      170.18      180.69      6.44 o 
   4   5   2       81.86       97.30      5.59 o 
   5   5   2       29.25       26.32      3.69 o 
   6   5   2        3.84        0.28      2.63 o 
   7   5   2        5.99        8.21      2.98 o 
  -7   6   2        0.77        2.25      2.16 o 
  -6   6   2        0.80        2.05      1.91 o 
  -5   6   2       71.57       73.30      4.76 o 
  -4   6   2       36.96       40.05      3.45 o 
  -3   6   2       69.87       57.15      3.42 o 
  -2   6   2      447.05      451.56      8.49 o 
  -1   6   2     1020.27      984.23     11.53 o 
   0   6   2       37.52       38.25      2.75 o 
   1   6   2      166.24      179.51      5.40 o 
   2   6   2       31.61       34.21      2.82 o 
   3   6   2      194.12      218.96      7.20 o 
   4   6   2      213.30      208.87      7.82 o 
   5   6   2       37.39       53.02      4.89 o 
   6   6   2        4.08        3.02      3.02 o 
   7   6   2        0.07        3.92      2.07 o 
  -7   7   2        0.81        2.82      2.82 o 
  -6   7   2       15.72        8.96      3.26 o 
  -5   7   2        8.59        7.16      2.76 o 
  -4   7   2       15.78       12.96      2.93 o 
  -3   7   2       54.19       41.25      3.34 o 
  -2   7   2      482.83      475.30      9.39 o 
  -1   7   2       23.96       25.88      2.54 o 
   0   7   2      103.02       90.58      5.63 o 
   1   7   2      118.04      103.19      4.52 o 
   2   7   2       13.18       11.24      2.17 o 
   3   7   2       16.90       20.45      3.15 o 
   4   7   2      120.00      128.81      6.76 o 
   5   7   2       11.15       14.22      3.33 o 
   6   7   2        0.88        3.98      2.56 o 
  -7   8   2       13.17        7.62      3.34 o 
  -6   8   2        9.73        6.81      3.28 o 
  -5   8   2       34.78       45.60      4.18 o 
  -4   8   2       28.25       31.64      3.59 o 
  -3   8   2        3.21        9.53      2.26 o 
  -2   8   2       49.41       47.82      3.75 o 
  -1   8   2      141.74      129.00      5.17 o 
   0   8   2       12.01       10.06      1.87 o 
   1   8   2      181.58      185.33      5.93 o 
   2   8   2       14.65       17.39      2.57 o 
   3   8   2       30.21       32.59      3.50 o 
   4   8   2       36.73       45.51      4.51 o 
   5   8   2        2.62        8.68      3.02 o 
   6   8   2        3.36        8.26      2.60 o 
  -6   9   2        1.62        1.96      2.66 o 
  -5   9   2        2.58        7.39      2.57 o 
  -4   9   2        2.93        3.25      2.45 o 
  -3   9   2       42.42       49.08      4.13 o 
  -2   9   2      103.31      106.21      5.35 o 
  -1   9   2      212.11      200.63      6.70 o 
   0   9   2      191.59      199.84      4.56 o 
   1   9   2      195.42      186.14      6.52 o 
   2   9   2        6.62       10.51      2.24 o 
   3   9   2       39.32       37.79      3.88 o 
   4   9   2       19.28       22.42      3.84 o 
   5   9   2       17.75       15.70      3.64 o 
   6   9   2        4.55        3.68      2.87 o 
  -6  10   2        0.49        1.14      3.15 o 
  -5  10   2       33.95       30.09      4.56 o 
  -4  10   2        2.44        2.15      2.77 o 
  -3  10   2       27.07       26.68      3.37 o 
  -2  10   2       72.74       62.87      4.56 o 
  -1  10   2      209.81      194.75      7.33 o 
   0  10   2       50.30       50.52      2.77 o 
   1  10   2        8.95        9.37      2.87 o 
   2  10   2        2.02        2.01      1.87 o 
   3  10   2        3.75        3.97      2.57 o 
   4  10   2       40.55       36.21      4.21 o 
   5  10   2       26.06       26.96      4.12 o 
   6  10   2        0.27        1.66      2.46 o 
  -6  11   2       16.11       19.40      3.37 o 
  -5  11   2       12.12       16.56      4.06 o 
  -4  11   2       26.49       30.03      4.54 o 
  -3  11   2       11.66        9.47      3.34 o 
  -2  11   2      117.04      120.81      6.27 o 
  -1  11   2       19.74       17.77      3.11 o 
   0  11   2        6.95        8.07      5.37 o 
   1  11   2       12.15       12.39      3.01 o 
   2  11   2        4.58        0.47      2.10 o 
   3  11   2        0.23        0.52      2.36 o 
   4  11   2       33.27       35.90      4.08 o 
   5  11   2       12.16       11.43      3.62 o 
   6  11   2        2.42        3.83      2.24 o 
  -6  12   2        4.25        5.61      3.02 o 
  -5  12   2        6.71        4.83      3.35 o 
  -4  12   2        1.80        0.30      3.00 o 
  -3  12   2        0.36        0.29      2.88 o 
  -2  12   2        2.86        3.48      3.02 o 
  -1  12   2       14.19       11.38      3.24 o 
   0  12   2       23.47       28.75      3.78 o 
   1  12   2       53.45       52.14      4.45 o 
   2  12   2       35.89       37.40      4.10 o 
   3  12   2        8.02        9.21      3.11 o 
   4  12   2        9.39        5.60      2.90 o 
   5  12   2        4.16       10.64      3.08 o 
  -5  13   2        0.71        1.83      2.87 o 
  -4  13   2        0.25        0.00      2.91 o 
  -3  13   2       53.00       45.27      5.23 o 
  -2  13   2        4.41        1.44      2.92 o 
  -1  13   2       28.63       28.87      3.78 o 
   0  13   2      116.33      116.38      4.69 o 
   1  13   2        6.97        3.27      3.27 o 
   2  13   2       16.67       16.30      3.35 o 
   3  13   2       14.54       15.30      3.72 o 
   4  13   2        7.68        9.42      3.35 o 
   5  13   2        5.15        7.39      2.64 o 
  -5  14   2        1.06        2.70      2.70 o 
  -4  14   2        5.35        2.54      3.38 o 
  -3  14   2       41.09       40.61      5.09 o 
  -2  14   2        1.94        3.40      2.39 o 
  -1  14   2       16.48       15.97      3.90 o 
   0  14   2       18.70       15.50      3.90 o 
   1  14   2        6.33        7.36      3.16 o 
   2  14   2        9.47       12.61      3.36 o 
   3  14   2        4.85        5.85      3.23 o 
   4  14   2        9.14       14.30      3.54 o 
   5  14   2        2.78        1.17      2.94 o 
  -5  15   2        3.22        6.37      2.51 o 
  -4  15   2       16.26       13.32      3.71 o 
  -3  15   2       17.06        6.84      3.96 o 
  -2  15   2        2.88        3.28      2.73 o 
  -1  15   2        0.07        1.31      2.60 o 
   0  15   2        1.68        6.09      2.16 o 
   1  15   2        6.04       11.71      3.00 o 
   2  15   2        2.10        6.03      2.82 o 
   3  15   2        1.25        0.95      2.88 o 
   4  15   2        6.83        6.00      3.10 o 
  -4  16   2        0.41        3.18      3.18 o 
  -3  16   2        2.05        3.33      3.02 o 
  -2  16   2        2.25        0.00      3.23 o 
  -1  16   2        5.80        5.92      3.28 o 
   0  16   2        5.87        1.41      2.54 o 
   1  16   2       15.15       13.11      3.83 o 
   2  16   2       19.72       19.70      3.74 o 
   3  16   2        2.51        3.65      2.68 o 
   4  16   2        0.05        1.58      2.89 o 
  -3  17   2       10.47       11.28      3.51 o 
  -2  17   2        0.10        0.00      2.95 o 
  -1  17   2        1.31        3.25      3.61 o 
   0  17   2        4.63        2.30      2.50 o 
   1  17   2       14.14       14.44      4.11 o 
   2  17   2       14.75       18.36      4.32 o 
   3  17   2        1.00        4.04      2.85 o 
  -3  18   2        3.52        4.21      3.27 o 
  -2  18   2        1.34        2.81      2.90 o 
  -1  18   2        3.13        1.48      2.83 o 
   0  18   2        0.60        0.95      2.15 o 
   1  18   2        1.53        1.44      3.54 o 
   2  18   2        2.37        1.06      3.61 o 
  -1  19   2        0.17        5.16      3.04 o 
   0  19   2        0.20        7.77      2.03 o 
   1  19   2        1.66        3.59      3.59 o 
  -7   0   3        0.02        4.12      2.57 o 
  -6   0   3        4.22        1.01      2.48 o 
  -5   0   3        4.33        5.11      1.88 o 
  -4   0   3       70.07       80.35      4.05 o 
  -3   0   3        3.00        3.88      1.48 o 
  -2   0   3      592.66      603.39      8.10 o 
  -1   0   3       20.63       20.50      1.60 o 
   0   0   3     1427.43     1415.31      7.53 o 
   1   0   3        5.88        5.06      1.15 o 
   2   0   3     1052.36     1130.49     12.22 o 
   3   0   3       11.13       12.70      1.86 o 
   4   0   3       22.87       24.80      3.27 o 
   5   0   3       15.68        1.66      2.46 o 
   6   0   3        5.28        6.33      2.74 o 
   7   0   3        0.03        2.52      1.92 o 
  -7   1   3        0.25        1.88      2.55 o 
  -6   1   3        0.32        3.04      2.32 o 
  -5   1   3        6.06        8.66      2.29 o 
  -4   1   3       29.60       33.02      3.02 o 
  -3   1   3      244.62      245.67      6.00 o 
  -2   1   3       92.14       89.13      3.25 o 
  -1   1   3      270.02      260.52      4.67 o 
   0   1   3      281.84      263.53      7.88 o 
   1   1   3       99.67       93.52      3.15 o 
   2   1   3      890.51      975.85     11.72 o 
   3   1   3       53.34       49.06      3.40 o 
   4   1   3        4.83        0.00      1.83 o 
   5   1   3       56.74       66.42      5.30 o 
   6   1   3       10.90       17.34      3.32 o 
   7   1   3        1.67        2.23      2.61 o 
  -7   2   3        3.18        2.89      2.80 o 
  -6   2   3        1.73        0.55      2.47 o 
  -5   2   3       12.73       18.64      3.17 o 
  -4   2   3       83.91       88.78      4.54 o 
  -3   2   3     1378.37     1517.74     15.43 o 
  -2   2   3        1.74        0.79      1.20 o 
  -1   2   3     1251.73     1180.69     10.59 o 
   0   2   3      247.72      250.76      3.38 o 
   1   2   3      350.37      346.77      6.10 o 
   2   2   3      614.39      656.85      9.89 o 
   3   2   3      148.41      160.79      5.91 o 
   4   2   3        2.44        3.93      2.51 o 
   5   2   3       32.37       37.73      4.08 o 
   6   2   3        7.66        8.45      3.74 o 
   7   2   3        1.46        2.23      3.29 o 
  -7   3   3        1.04        2.10      2.56 o 
  -6   3   3        2.08        0.30      2.81 o 
  -5   3   3       18.96       23.48      3.76 o 
  -4   3   3       61.03       74.56      4.58 o 
  -3   3   3      174.37      194.09      5.77 o 
  -2   3   3       94.80      107.53      3.87 o 
  -1   3   3      344.91      345.37      6.16 o 
   0   3   3      872.97      855.68     12.66 o 
   1   3   3      464.06      437.13      7.26 o 
   2   3   3       11.41       12.22      1.84 o 
   3   3   3      253.56      283.20      7.81 o 
   4   3   3        2.12        4.28      1.84 o 
   5   3   3       22.00       25.33      3.93 o 
   6   3   3        1.74        2.11      2.89 o 
   7   3   3        1.88        4.33      2.88 o 
  -7   4   3        3.68        0.87      3.08 o 
  -6   4   3        2.96        1.14      3.10 o 
  -5   4   3        8.47        1.24      2.94 o 
  -4   4   3       70.79       75.63      4.78 o 
  -3   4   3       16.40       14.32      1.99 o 
  -2   4   3      363.40      404.84      7.67 o 
  -1   4   3       20.20       17.06      1.98 o 
   0   4   3     1013.30      956.83      7.38 o 
   1   4   3      210.68      205.28      5.21 o 
   2   4   3      399.72      451.38      8.73 o 
   3   4   3      150.65      140.08      5.61 o 
   4   4   3        9.67       14.77      2.70 o 
   5   4   3        6.11       17.74      3.31 o 
   6   4   3        1.11        2.30      2.78 o 
   7   4   3        1.34        2.42      2.83 o 
  -7   5   3        0.53        1.40      2.81 o 
  -6   5   3        8.09       15.03      3.18 o 
  -5   5   3        1.62        1.74      2.28 o 
  -4   5   3       73.02       68.81      4.24 o 
  -3   5   3       28.63       33.30      3.31 o 
  -2   5   3      435.93      456.79      8.50 o 
  -1   5   3       19.27       21.98      2.07 o 
   0   5   3       79.50       69.83      2.27 o 
   1   5   3      148.96      158.25      4.89 o 
   2   5   3      860.90      891.87     12.15 o 
   3   5   3       14.72       18.38      2.96 o 
   4   5   3        2.50        1.83      2.30 o 
   5   5   3       12.61       13.85      2.67 o 
   6   5   3        4.76        0.86      2.35 o 
  -7   6   3        1.83        5.91      2.69 o 
  -6   6   3        3.12        4.37      2.75 o 
  -5   6   3        3.12        0.75      2.97 o 
  -4   6   3      138.23      147.06      6.10 o 
  -3   6   3        3.56        6.74      1.67 o 
  -2   6   3       97.22       98.37      4.32 o 
  -1   6   3       45.63       46.25      2.86 o 
   0   6   3      137.15      164.64      3.58 o 
   1   6   3      116.03      120.83      4.69 o 
   2   6   3      410.11      397.56      9.03 o 
   3   6   3       24.26       24.12      3.36 o 
   4   6   3        0.18        1.43      2.22 o 
   5   6   3        2.73        4.11      2.72 o 
   6   6   3        0.14        1.97      3.08 o 
  -7   7   3        1.25        0.00      2.95 o 
  -6   7   3       12.08       10.45      3.10 o 
  -5   7   3       19.55       18.74      3.63 o 
  -4   7   3      115.83      116.92      5.71 o 
  -3   7   3       30.17       26.08      2.63 o 
  -2   7   3       79.19       68.89      4.23 o 
  -1   7   3        6.57        7.16      2.00 o 
   0   7   3      146.55      145.12      3.66 o 
   1   7   3      136.61      143.62      5.32 o 
   2   7   3       20.62       19.94      2.76 o 
   3   7   3       63.25       75.99      4.47 o 
   4   7   3        3.94        1.78      2.16 o 
   5   7   3        0.92        3.64      2.42 o 
   6   7   3        4.17        2.27      3.22 o 
  -7   8   3        9.88        7.29      3.16 o 
  -6   8   3        1.63        3.61      2.74 o 
  -5   8   3       38.61       41.01      4.27 o 
  -4   8   3       38.03       42.12      3.91 o 
  -3   8   3       67.84       74.38      4.39 o 
  -2   8   3       32.14       30.01      3.36 o 
  -1   8   3       78.07       76.58      4.20 o 
   0   8   3      120.57      105.59      3.40 o 
   1   8   3      183.41      164.66      6.21 o 
   2   8   3       68.61       73.91      4.50 o 
   3   8   3       56.45       61.68      4.60 o 
   4   8   3        9.14        5.57      3.22 o 
   5   8   3        0.31        2.66      2.66 o 
   6   8   3        0.74        5.97      2.38 o 
  -6   9   3        4.68        7.94      2.66 o 
  -5   9   3       11.51        4.44      3.38 o 
  -4   9   3        5.76        5.10      2.36 o 
  -3   9   3       53.18       54.53      4.46 o 
  -2   9   3       29.62       29.89      3.62 o 
  -1   9   3       35.87       35.76      3.48 o 
   0   9   3       53.93       51.99      2.71 o 
   1   9   3      127.46      121.33      5.90 o 
   2   9   3       76.28       73.85      4.89 o 
   3   9   3       11.59       13.71      3.63 o 
   4   9   3        2.34        1.66      2.64 o 
   5   9   3        0.39        0.30      2.59 o 
   6   9   3        0.23        2.75      2.75 o 
  -6  10   3        5.24        2.88      3.43 o 
  -5  10   3        7.65        6.94      3.41 o 
  -4  10   3        0.92        0.27      2.75 o 
  -3  10   3       16.63       18.16      3.28 o 
  -2  10   3       19.05       25.84      2.80 o 
  -1  10   3       33.63       36.03      3.82 o 
   0  10   3        0.37        0.83      1.56 o 
   1  10   3       62.65       59.78      4.67 o 
   2  10   3       17.22       11.55      2.76 o 
   3  10   3        0.04        5.03      2.25 o 
   4  10   3        0.22        4.01      2.75 o 
   5  10   3        1.43        0.00      2.99 o 
   6  10   3        3.42        3.58      2.61 o 
  -6  11   3        1.82        5.48      2.76 o 
  -5  11   3       11.00        6.27      3.40 o 
  -4  11   3        5.81       10.67      2.93 o 
  -3  11   3        5.82        5.64      3.21 o 
  -2  11   3       10.99       12.93      2.89 o 
  -1  11   3       13.41       16.23      3.35 o 
   0  11   3       51.09       52.84      5.72 o 
   1  11   3        2.60        2.96      2.22 o 
   2  11   3        2.28        2.84      2.44 o 
   3  11   3        9.94       11.39      2.88 o 
   4  11   3        5.95        7.69      2.93 o 
   5  11   3        2.55        2.38      2.74 o 
  -6  12   3        1.99        1.42      2.78 o 
  -5  12   3       14.62       18.06      3.80 o 
  -4  12   3       10.06        0.61      3.26 o 
  -3  12   3       11.27       10.43      3.74 o 
  -2  12   3        5.18        3.85      3.05 o 
  -1  12   3       27.95       22.69      3.68 o 
   0  12   3       84.27       86.77      4.40 o 
   1  12   3        6.43        2.66      2.89 o 
   2  12   3        7.16        3.05      3.16 o 
   3  12   3        4.94        1.16      3.00 o 
   4  12   3        9.63        9.35      3.15 o 
   5  12   3        1.45        1.75      2.68 o 
  -5  13   3        2.03        0.63      3.08 o 
  -4  13   3        3.85        8.18      2.81 o 
  -3  13   3        8.58        5.20      3.18 o 
  -2  13   3        0.31        0.61      2.33 o 
  -1  13   3       19.37       15.57      3.81 o 
   0  13   3       51.54       54.50      3.43 o 
   1  13   3        8.07        7.70      2.36 o 
   2  13   3        0.95        2.02      2.70 o 
   3  13   3        1.27        0.60      2.84 o 
   4  13   3        4.04        1.21      3.03 o 
   5  13   3        1.01        0.58      2.79 o 
  -5  14   3        0.90        0.91      2.86 o 
  -4  14   3       12.74        9.68      3.26 o 
  -3  14   3        1.63        4.19      3.38 o 
  -2  14   3        0.14        0.94      2.74 o 
  -1  14   3       10.74       12.66      3.06 o 
   0  14   3        1.59        0.95      1.92 o 
   1  14   3        7.85       16.67      3.18 o 
   2  14   3        1.35        6.10      2.93 o 
   3  14   3        2.28        6.50      2.47 o 
   4  14   3        0.53        0.30      2.61 o 
  -4  15   3        3.23        7.47      2.84 o 
  -3  15   3        2.88        1.66      3.55 o 
  -2  15   3        1.06        1.68      2.74 o 
  -1  15   3        0.27        7.08      3.14 o 
   0  15   3       22.81       27.85      5.05 o 
   1  15   3        2.74        3.83      2.48 o 
   2  15   3        0.20        2.55      2.78 o 
   3  15   3        2.71        6.93      2.95 o 
   4  15   3        2.80        3.31      2.64 o 
  -4  16   3        1.08        3.01      3.01 o 
  -3  16   3        1.66        3.55      3.55 o 
  -2  16   3        5.24        4.17      3.40 o 
  -1  16   3        5.24        8.47      3.47 o 
   0  16   3       20.76       20.04      2.99 o 
   1  16   3        4.23        2.99      3.20 o 
   2  16   3        1.18        1.65      2.88 o 
   3  16   3        0.45        0.63      3.25 o 
  -3  17   3        0.01        3.46      3.46 o 
  -2  17   3        3.06        5.28      2.94 o 
  -1  17   3        4.84        2.18      3.54 o 
   0  17   3       14.36       12.22      2.82 o 
   1  17   3        4.61        3.07      2.71 o 
   2  17   3        0.01        0.98      2.61 o 
   3  17   3        1.51        0.94      2.61 o 
  -2  18   3        1.09        0.70      3.17 o 
  -1  18   3        0.04        1.12      3.05 o 
   0  18   3        1.36        1.02      3.24 o 
   1  18   3        0.04        2.81      2.81 o 
   2  18   3        0.66        1.65      2.64 o 
  -1  19   3        1.25        1.08      2.87 o 
   0  19   3        0.24        1.58      2.49 o 
  -7   0   4        0.02        1.33      2.13 o 
  -6   0   4       60.26       62.77      4.70 o 
  -5   0   4        0.01        1.57      2.32 o 
  -4   0   4        8.49        6.63      1.80 o 
  -3   0   4       11.32       11.10      1.86 o 
  -2   0   4       58.82       57.55      2.94 o 
  -1   0   4      129.47      120.20      3.75 o 
   0   0   4      142.97      153.46      2.94 o 
   1   0   4        9.52       11.44      1.73 o 
   2   0   4        5.64        4.33      1.61 o 
   3   0   4        0.03        1.23      1.46 o 
   4   0   4       47.44       35.11      3.65 o 
   5   0   4       67.21       45.98      2.48 o 
   6   0   4        0.13        4.19      2.10 o 
  -7   1   4        0.39        4.37      2.10 o 
  -6   1   4       14.30       18.63      3.44 o 
  -5   1   4        0.31        4.53      2.12 o 
  -4   1   4       60.71       63.39      3.82 o 
  -3   1   4       15.16       11.53      2.19 o 
  -2   1   4      142.09      116.08      3.88 o 
  -1   1   4      204.37      200.53      4.72 o 
   0   1   4      315.61      288.53      6.25 o 
   1   1   4      150.82      142.03      4.33 o 
   2   1   4        8.89        7.25      1.73 o 
   3   1   4       18.02       17.80      2.44 o 
   4   1   4       59.83       37.65      4.07 o 
   5   1   4       11.91       15.12      3.47 o 
   6   1   4        0.75        0.95      2.91 o 
  -7   2   4        0.53        6.33      2.30 o 
  -6   2   4        3.65        2.21      3.06 o 
  -5   2   4        7.53        7.43      2.77 o 
  -4   2   4       58.37       49.89      3.80 o 
  -3   2   4       13.15        9.58      1.91 o 
  -2   2   4      120.95      115.30      4.00 o 
  -1   2   4      717.93      710.89      9.04 o 
   0   2   4      408.29      385.31      9.15 o 
   1   2   4      319.53      301.62      6.33 o 
   2   2   4       18.16       12.63      2.24 o 
   3   2   4       22.08       19.37      2.88 o 
   4   2   4      110.22       99.23      6.23 o 
   5   2   4       13.98       17.13      3.92 o 
   6   2   4        8.43        8.24      3.44 o 
  -7   3   4        1.05        0.90      2.78 o 
  -6   3   4        3.56        1.73      2.93 o 
  -5   3   4       33.13       32.04      3.96 o 
  -4   3   4       26.58       24.15      3.07 o 
  -3   3   4       59.20       52.36      3.43 o 
  -2   3   4       52.82       47.85      3.19 o 
  -1   3   4     1093.39     1098.46     11.90 o 
   0   3   4      338.41      344.33      9.04 o 
   1   3   4      214.66      207.71      5.62 o 
   2   3   4        8.91        3.17      2.08 o 
   3   3   4       30.16       32.89      3.47 o 
   4   3   4        3.68        2.26      1.78 o 
   5   3   4        2.48        5.61      3.35 o 
   6   3   4        1.77        5.77      2.84 o 
  -7   4   4        0.16        0.00      3.04 o 
  -6   4   4       21.27       23.74      4.06 o 
  -5   4   4        7.59        9.48      2.65 o 
  -4   4   4       29.53       29.13      3.23 o 
  -3   4   4       44.65       42.68      3.22 o 
  -2   4   4       33.21       33.51      2.78 o 
  -1   4   4      608.00      573.82      9.19 o 
   0   4   4      124.01      127.48      3.05 o 
   1   4   4       61.54       58.19      3.24 o 
   2   4   4        9.16       10.89      1.90 o 
   3   4   4       12.34       14.21      2.86 o 
   4   4   4        9.88       13.36      2.77 o 
   5   4   4       25.52       31.79      4.53 o 
   6   4   4        4.29        0.92      3.19 o 
  -7   5   4        1.85        1.77      3.24 o 
  -6   5   4        4.02        5.32      3.54 o 
  -5   5   4       16.37       14.15      3.32 o 
  -4   5   4       31.60       33.05      3.96 o 
  -3   5   4        5.57        4.37      2.18 o 
  -2   5   4       89.22       89.91      4.37 o 
  -1   5   4       94.38       85.59      3.74 o 
   0   5   4       68.18       63.33      2.42 o 
   1   5   4      109.15      120.99      4.68 o 
   2   5   4       12.79       12.34      2.08 o 
   3   5   4       11.87       15.41      2.67 o 
   4   5   4       41.32       52.11      4.33 o 
   5   5   4        5.78        1.96      3.16 o 
   6   5   4        0.40        0.86      2.51 o 
  -7   6   4        1.08        0.00      2.72 o 
  -6   6   4        1.20        0.60      3.00 o 
  -5   6   4       43.92       40.25      4.21 o 
  -4   6   4       42.26       44.21      4.12 o 
  -3   6   4        4.04        5.25      1.94 o 
  -2   6   4       37.67       37.93      3.13 o 
  -1   6   4      189.10      171.11      5.75 o 
   0   6   4      127.99      119.88      3.34 o 
   1   6   4      144.26      133.41      5.10 o 
   2   6   4       23.43       22.02      2.71 o 
   3   6   4        9.58       14.21      2.67 o 
   4   6   4       10.47        8.40      2.97 o 
   5   6   4        7.99        6.21      3.21 o 
   6   6   4        3.61        0.57      2.63 o 
  -7   7   4        3.38        2.51      2.94 o 
  -6   7   4        6.35        7.03      2.95 o 
  -5   7   4       42.84       37.16      4.39 o 
  -4   7   4       18.10       18.35      3.45 o 
  -3   7   4       14.50       16.44      2.76 o 
  -2   7   4       19.58       19.83      2.62 o 
  -1   7   4      302.19      323.59      8.27 o 
   0   7   4      131.51      135.16      7.89 o 
   1   7   4       37.93       39.62      3.17 o 
   2   7   4       30.13       25.12      2.86 o 
   3   7   4        6.39        1.63      2.62 o 
   4   7   4       11.07        9.57      2.52 o 
   5   7   4        0.03        2.67      2.67 o 
   6   7   4        1.45        5.08      2.30 o 
  -7   8   4        0.86        0.27      3.14 o 
  -6   8   4        4.20        4.71      2.92 o 
  -5   8   4        6.06        8.78      3.48 o 
  -4   8   4       35.37       33.36      4.07 o 
  -3   8   4       19.37       20.57      3.06 o 
  -2   8   4       17.24       16.63      2.81 o 
  -1   8   4      205.55      185.62      6.80 o 
   0   8   4       63.97       63.88      7.92 o 
   1   8   4       80.93       73.50      4.41 o 
   2   8   4       70.74       61.88      4.65 o 
   3   8   4        0.79        4.47      2.43 o 
   4   8   4        2.63        1.65      3.27 o 
   5   8   4        1.49        3.23      2.57 o 
   6   8   4        3.16        8.70      2.59 o 
  -6   9   4        8.76        7.44      2.92 o 
  -5   9   4        5.78        7.32      3.53 o 
  -4   9   4       28.03       27.67      4.59 o 
  -3   9   4        7.75        7.14      2.84 o 
  -2   9   4       22.20       27.53      3.26 o 
  -1   9   4       49.35       47.98      4.44 o 
   0   9   4       23.12       28.55      2.51 o 
   1   9   4       55.27       59.61      4.39 o 
   2   9   4       14.70       15.13      3.30 o 
   3   9   4        2.50        1.33      2.44 o 
   4   9   4        4.71        3.77      2.67 o 
   5   9   4        0.21        1.78      2.63 o 
   6   9   4        0.78        1.10      2.28 o 
  -6  10   4        4.54        8.10      2.68 o 
  -5  10   4       18.26       17.27      3.73 o 
  -4  10   4       29.42       33.01      4.03 o 
  -3  10   4        6.96        5.57      2.47 o 
  -2  10   4       21.25       17.92      3.17 o 
  -1  10   4       15.19       16.03      2.86 o 
   0  10   4        5.08        5.91      1.91 o 
   1  10   4        4.57        1.21      2.66 o 
   2  10   4        9.38       10.40      2.82 o 
   3  10   4        3.23        1.68      3.14 o 
   4  10   4        1.19        4.19      2.22 o 
   5  10   4        0.18        2.11      2.64 o 
  -6  11   4        1.15        6.30      2.78 o 
  -5  11   4        3.78        4.98      2.82 o 
  -4  11   4       13.19       13.01      3.79 o 
  -3  11   4        6.19        2.00      3.22 o 
  -2  11   4       11.93       11.94      3.33 o 
  -1  11   4       18.56       21.04      3.00 o 
   0  11   4        1.00        1.60      1.53 o 
   1  11   4        9.44        3.44      3.44 o 
   2  11   4       11.26       13.35      3.17 o 
   3  11   4        2.84        0.28      2.67 o 
   4  11   4        1.88        1.24      2.58 o 
   5  11   4        1.80        1.79      2.72 o 
  -6  12   4        0.56        5.63      3.10 o 
  -5  12   4        0.13        3.03      3.03 o 
  -4  12   4        4.26        3.80      3.20 o 
  -3  12   4        3.91        3.05      2.74 o 
  -2  12   4        1.80        1.47      2.76 o 
  -1  12   4       11.42       15.09      3.73 o 
   0  12   4        2.78        2.85      2.08 o 
   1  12   4       34.55       36.46      4.48 o 
   2  12   4       28.46       28.53      3.67 o 
   3  12   4        3.18        4.58      2.42 o 
   4  12   4        1.43        1.85      2.86 o 
   5  12   4        0.32        2.72      2.72 o 
  -5  13   4        0.45        0.32      2.92 o 
  -4  13   4        3.83        6.56      3.15 o 
  -3  13   4        1.12        0.63      2.77 o 
  -2  13   4        1.28        1.56      2.69 o 
  -1  13   4        7.12       13.47      3.16 o 
   0  13   4        4.01        3.79      2.14 o 
   1  13   4       13.17        9.70      3.74 o 
   2  13   4       13.65       10.16      3.32 o 
   3  13   4        0.30        1.87      2.43 o 
   4  13   4        1.85        3.10      2.46 o 
  -5  14   4        0.90        2.55      2.85 o 
  -4  14   4        1.58        2.01      2.85 o 
  -3  14   4        0.48        0.00      3.20 o 
  -2  14   4        0.33        0.34      2.83 o 
  -1  14   4        8.93        8.01      3.06 o 
   0  14   4        0.75        4.35      2.10 o 
   1  14   4        2.57        4.44      2.87 o 
   2  14   4        7.41        4.46      3.16 o 
   3  14   4        2.24        0.63      2.83 o 
   4  14   4        1.57        2.42      2.50 o 
  -4  15   4        2.24        2.02      3.08 o 
  -3  15   4        0.94        5.54      2.20 o 
  -2  15   4        0.69        3.60      3.60 o 
  -1  15   4       17.00       17.56      3.67 o 
   0  15   4        0.02        2.24      2.24 o 
   1  15   4        0.30        2.95      3.06 o 
   2  15   4        3.80        8.13      2.77 o 
   3  15   4        0.70        0.64      3.09 o 
   4  15   4        1.52        0.29      2.77 o 
  -4  16   4        0.60        1.99      2.70 o 
  -3  16   4        7.08       10.85      3.23 o 
  -2  16   4        0.60        1.09      2.57 o 
  -1  16   4       10.77        7.65      4.20 o 
   0  16   4        0.56        0.34      2.15 o 
   1  16   4        0.89        3.03      3.73 o 
   2  16   4        0.87        2.62      2.81 o 
   3  16   4        0.46        2.17      2.84 o 
  -3  17   4        2.43        1.37      3.22 o 
  -2  17   4        1.19        1.45      3.40 o 
  -1  17   4        4.06        2.23      3.37 o 
   0  17   4        0.03        2.21      2.21 o 
   1  17   4        0.82        2.36      2.52 o 
   2  17   4        0.78        2.75      2.75 o 
  -2  18   4        1.46        1.78      3.23 o 
  -1  18   4        3.89        2.95      3.62 o 
   0  18   4        0.27        0.39      1.95 o 
   1  18   4        1.51        3.33      2.78 o 
  -7   0   5        3.90        3.28      2.76 o 
  -6   0   5        0.23        0.27      2.37 o 
  -5   0   5        3.51        2.15      2.15 o 
  -4   0   5        1.91        3.01      1.92 o 
  -3   0   5      144.87      153.83      5.45 o 
  -2   0   5        2.51        1.98      1.39 o 
  -1   0   5     1845.01     2026.48     16.61 o 
   0   0   5      312.61      361.29      4.97 o 
   1   0   5       73.31       73.28      3.63 o 
   2   0   5        2.63        2.57      1.30 o 
   3   0   5       35.56       43.93      3.58 o 
   4   0   5        4.95        5.72      2.81 o 
   5   0   5       42.68       28.23      4.22 o 
   6   0   5        0.03        0.53      2.05 o 
  -7   1   5        7.36        3.66      3.18 o 
  -6   1   5        7.97        9.36      2.66 o 
  -5   1   5        2.66        4.63      2.31 o 
  -4   1   5        5.45        2.65      2.37 o 
  -3   1   5      103.00      103.44      4.72 o 
  -2   1   5       38.77       35.25      2.66 o 
  -1   1   5      448.84      484.32      8.30 o 
   0   1   5      593.61      613.76      6.51 o 
   1   1   5      102.79      107.72      4.22 o 
   2   1   5       18.20       21.77      2.49 o 
   3   1   5       69.58       80.15      4.83 o 
   4   1   5       40.56       57.00      4.73 o 
   5   1   5       44.35       45.53      4.78 o 
   6   1   5        0.59        2.41      2.95 o 
  -7   2   5       14.81       17.25      3.36 o 
  -6   2   5       13.65       16.81      3.42 o 
  -5   2   5        3.64       10.07      2.27 o 
  -4   2   5        6.55        6.97      1.98 o 
  -3   2   5      113.63      108.81      4.93 o 
  -2   2   5      107.77       99.92      4.17 o 
  -1   2   5      137.05      135.28      4.64 o 
   0   2   5       74.81       71.12      2.47 o 
   1   2   5       67.96       70.47      3.61 o 
   2   2   5       68.56       69.27      4.17 o 
   3   2   5       66.38       64.98      4.55 o 
   4   2   5        2.45        3.18      3.18 o 
   5   2   5        4.22        4.04      3.80 o 
   6   2   5        0.43        1.94      3.28 o 
  -7   3   5        3.36        7.79      2.88 o 
  -6   3   5        6.80        8.58      3.13 o 
  -5   3   5       14.08       16.31      3.48 o 
  -4   3   5       39.16       33.59      3.49 o 
  -3   3   5       28.39       24.83      2.95 o 
  -2   3   5      250.12      229.86      6.51 o 
  -1   3   5      458.06      484.07      8.88 o 
   0   3   5      315.70      316.16      4.99 o 
   1   3   5       61.35       67.18      3.71 o 
   2   3   5       42.85       41.37      3.36 o 
   3   3   5       57.74       61.61      4.58 o 
   4   3   5       33.10       40.74      4.62 o 
   5   3   5       26.24       27.07      4.72 o 
   6   3   5        2.46        2.58      3.55 o 
  -7   4   5        0.04        1.82      2.78 o 
  -6   4   5        0.80        3.18      3.18 o 
  -5   4   5       25.25       25.36      3.30 o 
  -4   4   5       71.30       66.77      4.73 o 
  -3   4   5       10.81        7.29      2.01 o 
  -2   4   5       32.46       32.66      3.03 o 
  -1   4   5      955.26     1001.93     13.31 o 
   0   4   5      404.32      408.62      5.85 o 
   1   4   5      150.49      158.95      5.62 o 
   2   4   5       91.00       90.24      4.82 o 
   3   4   5       11.87       12.03      3.04 o 
   4   4   5       13.66        8.38      3.56 o 
   5   4   5        9.53        0.63      3.51 o 
   6   4   5        6.18       14.22      3.27 o 
  -7   5   5        2.27        0.00      2.55 o 
  -6   5   5        6.96        2.45      3.10 o 
  -5   5   5       14.40       15.94      3.32 o 
  -4   5   5       51.08       50.40      4.70 o 
  -3   5   5       64.56       66.99      4.51 o 
  -2   5   5       12.61       15.58      2.14 o 
  -1   5   5      104.77      124.79      5.20 o 
   0   5   5      329.11      310.05      5.32 o 
   1   5   5        1.71        1.03      1.62 o 
   2   5   5       53.29       48.56      3.76 o 
   3   5   5       20.81       18.50      3.45 o 
   4   5   5       23.77       26.60      3.69 o 
   5   5   5       15.29       16.87      2.94 o 
   6   5   5        1.35        0.00      2.87 o 
  -7   6   5        4.75        3.55      2.50 o 
  -6   6   5       12.29       12.22      3.78 o 
  -5   6   5        3.85        3.42      2.71 o 
  -4   6   5        6.03        3.06      3.06 o 
  -3   6   5       58.28       68.66      4.63 o 
  -2   6   5       30.15       27.19      2.95 o 
  -1   6   5       13.74       13.35      2.80 o 
   0   6   5      102.83      104.51      3.42 o 
   1   6   5      140.82      143.88      5.76 o 
   2   6   5       40.83       35.27      3.43 o 
   3   6   5      100.01       83.31      5.41 o 
   4   6   5        6.02        6.77      2.50 o 
   5   6   5        0.23        1.47      2.93 o 
   6   6   5        1.64        3.11      2.48 o 
  -7   7   5        0.05        2.60      2.40 o 
  -6   7   5        5.52        2.44      2.93 o 
  -5   7   5        6.85        6.99      2.66 o 
  -4   7   5       16.20       17.65      3.10 o 
  -3   7   5       60.73       60.85      4.46 o 
  -2   7   5       41.18       36.78      3.72 o 
  -1   7   5       51.50       62.70      4.47 o 
   0   7   5       81.73       71.80      3.68 o 
   1   7   5      278.84      277.96      8.47 o 
   2   7   5        1.74        2.44      1.86 o 
   3   7   5        2.52        4.24      2.52 o 
   4   7   5       14.52       11.98      3.22 o 
   5   7   5        1.81        5.85      2.71 o 
   6   7   5        1.96        2.75      2.75 o 
  -7   8   5        1.89        0.84      3.12 o 
  -6   8   5        0.08        1.85      2.72 o 
  -5   8   5       14.08       10.74      3.67 o 
  -4   8   5       25.21       27.78      3.97 o 
  -3   8   5       39.24       39.89      3.84 o 
  -2   8   5       14.53       15.19      3.33 o 
  -1   8   5       91.26       87.59      5.45 o 
   0   8   5       55.25       47.54      2.84 o 
   1   8   5      102.33      100.87      5.65 o 
   2   8   5       23.42       25.83      3.60 o 
   3   8   5        2.53        3.69      2.29 o 
   4   8   5       15.92       21.01      3.56 o 
   5   8   5        0.61        2.35      2.33 o 
  -6   9   5        2.49        0.00      2.82 o 
  -5   9   5       12.08       19.07      3.80 o 
  -4   9   5       46.32       44.23      4.78 o 
  -3   9   5       28.69       29.34      4.16 o 
  -2   9   5        2.27        5.24      2.63 o 
  -1   9   5       16.02       13.66      2.75 o 
   0   9   5       73.01       70.16      3.41 o 
   1   9   5        7.64       11.60      2.95 o 
   2   9   5        3.97        6.43      2.20 o 
   3   9   5       13.82       19.58      3.21 o 
   4   9   5        4.41        5.67      3.19 o 
   5   9   5        2.24        4.15      2.56 o 
  -6  10   5        0.75        1.56      2.62 o 
  -5  10   5        5.82        1.25      3.43 o 
  -4  10   5       33.11       35.26      4.42 o 
  -3  10   5       26.43       16.82      3.80 o 
  -2  10   5        9.24        9.77      3.20 o 
  -1  10   5       13.38       15.46      3.23 o 
   0  10   5       10.97       11.33      1.97 o 
   1  10   5       42.56       47.47      4.46 o 
   2  10   5        2.04        1.12      2.61 o 
   3  10   5       23.39       19.18      3.30 o 
   4  10   5        0.62        1.83      3.10 o 
   5  10   5        0.51        2.98      2.59 o 
  -6  11   5        1.72        1.25      3.16 o 
  -5  11   5        0.92        1.61      2.86 o 
  -4  11   5       16.71       12.13      3.60 o 
  -3  11   5       31.27       26.82      4.44 o 
  -2  11   5       13.59       14.93      3.40 o 
  -1  11   5        0.54        4.66      2.22 o 
   0  11   5       24.22       25.75      2.70 o 
   1  11   5       97.14      102.34      6.62 o 
   2  11   5       21.36       24.55      3.87 o 
   3  11   5        0.27        2.97      2.97 o 
   4  11   5        2.10        3.77      2.76 o 
   5  11   5        1.03        1.77      2.70 o 
  -5  12   5        1.31        1.33      2.73 o 
  -4  12   5        1.83        5.30      2.90 o 
  -3  12   5        4.70        0.95      3.03 o 
  -2  12   5        7.32        0.65      3.38 o 
  -1  12   5        1.75        0.63      2.33 o 
   0  12   5       38.57       41.61      3.42 o 
   1  12   5       19.23       21.04      4.04 o 
   2  12   5       10.41        6.85      3.22 o 
   3  12   5        5.12        6.38      3.53 o 
   4  12   5        0.37        2.19      2.66 o 
  -5  13   5        0.06        2.63      2.63 o 
  -4  13   5       14.85       17.83      3.81 o 
  -3  13   5        1.71        0.68      3.15 o 
  -2  13   5        2.49        1.35      3.46 o 
  -1  13   5        2.92        1.68      3.09 o 
   0  13   5       33.42       29.70      4.40 o 
   1  13   5       11.91       11.24      3.12 o 
   2  13   5        0.93        0.32      2.77 o 
   3  13   5        2.44        4.85      3.02 o 
   4  13   5        0.84        4.99      2.49 o 
  -5  14   5        0.06        0.33      2.76 o 
  -4  14   5       12.14        7.33      4.22 o 
  -3  14   5       11.12        9.54      4.10 o 
  -2  14   5       13.72       14.08      4.31 o 
  -1  14   5        3.20        7.07      3.26 o 
   0  14   5        5.58        7.05      2.71 o 
   1  14   5        8.78       15.39      3.62 o 
   2  14   5        0.90        2.00      3.26 o 
   3  14   5        3.99        3.24      3.33 o 
   4  14   5        0.07        6.04      2.37 o 
  -4  15   5        3.09        2.08      3.62 o 
  -3  15   5        5.02        5.06      3.33 o 
  -2  15   5       11.69        6.56      4.10 o 
  -1  15   5        3.55        7.34      3.02 o 
   0  15   5        1.95        1.94      2.50 o 
   1  15   5        1.96        3.41      3.41 o 
   2  15   5       11.73       12.71      3.70 o 
   3  15   5        1.05        0.31      2.48 o 
  -4  16   5        1.07        3.07      2.70 o 
  -3  16   5        0.08        2.17      3.53 o 
  -2  16   5        2.77        4.44      3.28 o 
  -1  16   5        2.81        0.36      4.00 o 
   0  16   5        2.71        4.43      2.31 o 
   1  16   5        1.70        4.14      3.25 o 
   2  16   5        2.04        0.32      2.71 o 
  -3  17   5        3.00        1.07      3.29 o 
  -2  17   5        2.01        1.11      3.19 o 
  -1  17   5        0.70        3.58      3.58 o 
   0  17   5        1.92        0.37      1.98 o 
   1  17   5        2.61        1.34      2.95 o 
   2  17   5        0.40        0.64      2.29 o 
  -1  18   5        0.11        3.32      3.32 o 
   0  18   5        2.43        2.71      2.60 o 
  -7   0   6        6.63        6.22      2.91 o 
  -6   0   6        6.50        3.68      3.25 o 
  -5   0   6       53.96       52.52      4.40 o 
  -4   0   6       14.19       14.97      2.97 o 
  -3   0   6        0.10        0.79      1.90 o 
  -2   0   6      116.16      124.11      5.02 o 
  -1   0   6      646.52      588.25     10.20 o 
   0   0   6       23.53       23.03      2.23 o 
   1   0   6       79.66       74.15      4.00 o 
   2   0   6        0.18        2.77      1.60 o 
   3   0   6        0.01        0.00      1.90 o 
   4   0   6        0.30        1.70      2.75 o 
   5   0   6        0.13        1.57      2.15 o 
   6   0   6        0.01        0.75      2.28 o 
  -7   1   6        6.02        4.94      2.75 o 
  -6   1   6        3.87        7.84      2.40 o 
  -5   1   6       13.51       17.11      2.94 o 
  -4   1   6       26.84       29.98      3.30 o 
  -3   1   6      145.73      150.40      6.01 o 
  -2   1   6      314.85      323.61      7.97 o 
  -1   1   6      403.93      405.38      8.57 o 
   0   1   6       63.73       62.62      2.67 o 
   1   1   6        2.30        5.46      1.85 o 
   2   1   6        4.87        3.77      2.10 o 
   3   1   6        1.00        4.19      2.41 o 
   4   1   6        3.27        9.20      3.10 o 
   5   1   6        0.52        0.90      2.47 o 
   6   1   6        0.68        2.96      2.96 o 
  -7   2   6        2.41        3.88      2.33 o 
  -6   2   6        4.04        1.79      2.73 o 
  -5   2   6       13.28       10.56      3.28 o 
  -4   2   6       28.40       29.43      3.50 o 
  -3   2   6       82.28       73.82      4.72 o 
  -2   2   6      443.52      448.80      9.55 o 
  -1   2   6       80.69       81.77      4.22 o 
   0   2   6       68.27       73.61      2.76 o 
   1   2   6       70.21       67.54      4.02 o 
   2   2   6       23.28       26.37      3.43 o 
   3   2   6       28.22       34.02      3.90 o 
   4   2   6      193.07      209.81      8.74 o 
   5   2   6        0.14        0.00      2.31 o 
   6   2   6       12.93       16.51      3.22 o 
  -7   3   6        3.05        2.42      2.48 o 
  -6   3   6       21.25       21.61      3.58 o 
  -5   3   6       74.90       63.44      5.49 o 
  -4   3   6       88.65       82.77      5.21 o 
  -3   3   6      136.98      156.06      6.17 o 
  -2   3   6      427.23      431.74      9.64 o 
  -1   3   6      116.19      125.42      5.25 o 
   0   3   6      343.78      354.49      5.84 o 
   1   3   6       85.34       86.31      4.55 o 
   2   3   6       15.83       17.37      2.47 o 
   3   3   6        4.80        3.73      2.85 o 
   4   3   6        5.83        5.54      3.29 o 
   5   3   6        1.91        1.27      3.39 o 
   6   3   6        1.74        3.75      2.87 o 
  -7   4   6        1.88        0.00      2.77 o 
  -6   4   6       12.60       15.79      3.18 o 
  -5   4   6       26.51       38.30      4.46 o 
  -4   4   6       31.42       36.94      4.30 o 
  -3   4   6        5.58        8.09      2.58 o 
  -2   4   6      508.47      532.06     10.95 o 
  -1   4   6      213.69      193.83      6.55 o 
   0   4   6       38.12       38.46      2.30 o 
   1   4   6      113.82      127.85      5.54 o 
   2   4   6        3.42        3.03      2.07 o 
   3   4   6       18.49       21.47      3.82 o 
   4   4   6       11.77       14.52      3.77 o 
   5   4   6        0.19        5.33      2.27 o 
   6   4   6        0.21        1.20      2.81 o 
  -7   5   6        0.46        0.31      2.67 o 
  -6   5   6        6.78       11.53      3.36 o 
  -5   5   6        6.56        4.68      3.10 o 
  -4   5   6       63.69       60.98      5.07 o 
  -3   5   6       87.99       95.71      5.55 o 
  -2   5   6       44.29       45.36      3.97 o 
  -1   5   6      612.13      598.83     11.83 o 
   0   5   6        5.21        2.99      1.16 o 
   1   5   6       78.91       72.49      4.54 o 
   2   5   6       27.73       36.54      3.40 o 
   3   5   6        3.29        2.45      2.45 o 
   4   5   6       31.26       32.83      4.05 o 
   5   5   6        4.96        0.00      3.09 o 
   6   5   6        0.18        1.15      2.58 o 
  -7   6   6        0.18        0.88      2.57 o 
  -6   6   6        6.80        4.38      3.28 o 
  -5   6   6       22.46       23.86      3.59 o 
  -4   6   6       50.87       53.24      4.97 o 
  -3   6   6       45.50       48.10      4.60 o 
  -2   6   6       93.73       91.64      5.36 o 
  -1   6   6       91.32       98.06      5.57 o 
   0   6   6      111.50      112.79     15.32 o 
   1   6   6      101.54      100.83      5.22 o 
   2   6   6       33.23       30.56      3.44 o 
   3   6   6       40.92       38.80      4.37 o 
   4   6   6       22.79       20.40      3.78 o 
   5   6   6        0.51        0.28      2.40 o 
  -7   7   6        0.92        0.00      2.74 o 
  -6   7   6        4.43        4.07      2.78 o 
  -5   7   6       54.19       56.64      5.18 o 
  -4   7   6       85.65       83.05      5.84 o 
  -3   7   6      177.33      182.32      7.84 o 
  -2   7   6       86.85       85.57      5.39 o 
  -1   7   6      305.95      298.08      9.43 o 
   0   7   6      130.72      129.25      4.43 o 
   1   7   6       25.72       24.49      3.22 o 
   2   7   6       28.73       29.01      3.61 o 
   3   7   6       55.03       67.41      5.07 o 
   4   7   6        0.38        1.46      3.02 o 
   5   7   6        0.18        1.17      2.66 o 
  -6   8   6        3.44        3.58      3.58 o 
  -5   8   6        8.00        6.52      3.85 o 
  -4   8   6       40.15       48.81      4.89 o 
  -3   8   6       71.63       62.38      5.30 o 
  -2   8   6       71.85       75.32      5.41 o 
  -1   8   6        8.22        6.92      2.54 o 
   0   8   6      104.68      114.63      8.09 o 
   1   8   6       67.12       64.19      4.62 o 
   2   8   6       27.87       34.14      3.74 o 
   3   8   6       27.01       36.65      4.15 o 
   4   8   6        2.66        2.37      3.52 o 
   5   8   6        2.75        3.21      2.84 o 
  -6   9   6        1.99        1.57      2.85 o 
  -5   9   6        3.29        6.99      3.46 o 
  -4   9   6       39.20       50.95      5.07 o 
  -3   9   6        0.83        4.59      2.70 o 
  -2   9   6        4.37        2.45      2.85 o 
  -1   9   6       21.78       23.92      3.82 o 
   0   9   6       20.34       16.08      2.71 o 
   1   9   6       12.60       12.08      2.91 o 
   2   9   6       34.12       33.10      4.16 o 
   3   9   6        6.62        4.10      3.25 o 
   4   9   6       47.58       47.84      4.77 o 
   5   9   6        0.22        2.83      2.83 o 
  -6  10   6        2.21        1.56      3.07 o 
  -5  10   6       22.04       18.94      4.37 o 
  -4  10   6       14.10       14.98      3.81 o 
  -3  10   6       24.90       19.17      4.45 o 
  -2  10   6       78.09       75.69      5.60 o 
  -1  10   6       10.84        7.26      3.50 o 
   0  10   6       27.22       23.75      2.87 o 
   1  10   6        4.46        1.43      3.24 o 
   2  10   6       51.05       49.68      4.94 o 
   3  10   6        4.88        1.52      2.98 o 
   4  10   6        0.22        2.18      2.92 o 
   5  10   6        1.30        0.87      2.60 o 
  -6  11   6        2.42        0.31      3.16 o 
  -5  11   6       11.65        9.33      3.51 o 
  -4  11   6       38.01       46.88      4.87 o 
  -3  11   6       42.55       34.86      4.86 o 
  -2  11   6       10.69       14.45      3.23 o 
  -1  11   6      126.38      131.56      7.73 o 
   0  11   6        3.09        2.83      3.47 o 
   1  11   6       10.25       11.84      3.20 o 
   2  11   6       39.99       45.08      4.87 o 
   3  11   6       18.50       26.68      4.19 o 
   4  11   6        0.29        2.81      3.02 o 
  -5  12   6        1.26        1.69      2.58 o 
  -4  12   6        7.54        4.48      4.05 o 
  -3  12   6       58.53       57.78      5.90 o 
  -2  12   6        1.69        4.00      2.59 o 
  -1  12   6       21.32       22.80      4.07 o 
   0  12   6       13.63       12.34      2.62 o 
   1  12   6        3.93        3.56      3.14 o 
   2  12   6        7.67        2.60      3.75 o 
   3  12   6        3.43        0.97      2.93 o 
   4  12   6        0.19        4.36      2.57 o 
  -5  13   6        1.43        0.00      2.97 o 
  -4  13   6        3.18        4.25      3.87 o 
  -3  13   6        4.02        6.36      3.66 o 
  -2  13   6        8.40        9.90      3.93 o 
  -1  13   6        4.92        6.38      3.99 o 
   0  13   6        7.71        5.77      4.27 o 
   1  13   6        1.64        2.01      3.59 o 
   2  13   6        6.84       17.76      3.77 o 
   3  13   6        6.69        8.87      3.25 o 
   4  13   6        8.32        7.01      2.56 o 
  -4  14   6        1.40        1.42      2.84 o 
  -3  14   6       12.68        9.49      4.11 o 
  -2  14   6       23.48       21.71      4.39 o 
  -1  14   6        4.41        1.12      3.55 o 
   0  14   6        0.62        0.32      2.28 o 
   1  14   6        3.30        4.16      2.95 o 
   2  14   6       15.08       17.66      3.87 o 
   3  14   6        0.25        2.89      2.89 o 
  -4  15   6        9.42        9.89      3.52 o 
  -3  15   6        4.25        1.84      3.86 o 
  -2  15   6        7.58       13.56      3.68 o 
  -1  15   6       15.81       12.55      4.00 o 
   0  15   6        9.49       12.40      2.92 o 
   1  15   6        0.35        2.47      3.12 o 
   2  15   6        9.98        6.09      3.79 o 
   3  15   6        0.21        0.94      3.03 o 
  -3  16   6        5.53        5.87      3.64 o 
  -2  16   6        0.83        2.28      3.35 o 
  -1  16   6        5.63        1.93      3.72 o 
   0  16   6        0.67        3.00      3.09 o 
   1  16   6        1.30        0.34      2.98 o 
   2  16   6        0.44        1.64      2.81 o 
  -2  17   6        0.22        2.97      3.48 o 
  -1  17   6        0.60        3.38      2.99 o 
   0  17   6        2.60        1.21      2.42 o 
   1  17   6        1.98        7.76      2.82 o 
  -7   0   7       15.84       17.71      3.64 o 
  -6   0   7        9.15        9.24      3.44 o 
  -5   0   7       11.44       14.53      3.09 o 
  -4   0   7       58.69       71.10      5.25 o 
  -3   0   7      233.57      224.02      7.80 o 
  -2   0   7        3.62        2.21      1.90 o 
  -1   0   7      845.18      881.54     13.90 o 
   0   0   7        1.09        0.05      1.26 o 
   1   0   7       16.82       14.45      2.61 o 
   2   0   7        1.14        2.57      2.57 o 
   3   0   7        0.36        0.71      2.35 o 
   4   0   7        0.03        3.86      2.41 o 
   5   0   7        0.43        0.79      2.46 o 
  -7   1   7        1.71        3.58      2.55 o 
  -6   1   7       21.48       21.48      3.49 o 
  -5   1   7       16.49        8.89      3.92 o 
  -4   1   7      329.11      333.48     10.18 o 
  -3   1   7      128.18      122.51      5.95 o 
  -2   1   7        5.15        5.32      2.32 o 
  -1   1   7       56.68       53.96      3.81 o 
   0   1   7        7.44        7.21      1.54 o 
   1   1   7        0.45        1.00      1.93 o 
   2   1   7       48.92       47.22      4.56 o 
   3   1   7       25.73       23.54      3.94 o 
   4   1   7        3.24        7.11      2.41 o 
   5   1   7        3.45        3.85      2.74 o 
  -7   2   7        0.06        3.06      2.95 o 
  -6   2   7        3.73        2.52      2.91 o 
  -5   2   7        1.97        1.75      2.77 o 
  -4   2   7       20.00       23.26      4.33 o 
  -3   2   7        8.90        5.54      3.05 o 
  -2   2   7       30.06       30.29      3.15 o 
  -1   2   7       48.52       50.30      3.84 o 
   0   2   7      129.07      122.31      4.38 o 
   1   2   7       51.20       52.40      4.10 o 
   2   2   7      480.82      470.57     11.87 o 
   3   2   7       38.16       28.48      4.21 o 
   4   2   7       57.51       59.83      5.50 o 
   5   2   7        0.40        6.29      2.59 o 
  -7   3   7        4.32        2.14      3.37 o 
  -6   3   7       22.98       20.32      4.71 o 
  -5   3   7        0.41        2.08      3.03 o 
  -4   3   7      138.67      140.58      6.99 o 
  -3   3   7       21.20       17.16      2.90 o 
  -2   3   7       51.27       54.59      3.94 o 
  -1   3   7       40.22       41.22      3.82 o 
   0   3   7       26.74       31.98      2.24 o 
   1   3   7        7.23        5.39      2.41 o 
   2   3   7        2.27        8.72      2.62 o 
   3   3   7        7.08        0.55      3.48 o 
   4   3   7       10.83       17.21      3.55 o 
   5   3   7        0.47        1.91      3.24 o 
  -7   4   7       11.80       12.17      3.37 o 
  -6   4   7       11.06        6.70      3.53 o 
  -5   4   7        8.70        3.93      2.80 o 
  -4   4   7       59.50       65.38      5.60 o 
  -3   4   7      207.19      202.50      7.83 o 
  -2   4   7       29.82       25.35      3.42 o 
  -1   4   7      200.54      206.60      7.63 o 
   0   4   7        6.56        5.26      1.49 o 
   1   4   7       20.99       20.83      3.38 o 
   2   4   7        1.31        3.46      2.35 o 
   3   4   7       10.65       16.39      3.10 o 
   4   4   7        0.65        3.37      2.80 o 
   5   4   7        0.07        3.47      2.30 o 
  -7   5   7        6.02        4.20      3.47 o 
  -6   5   7        0.36        3.52      3.01 o 
  -5   5   7        8.96       12.29      3.34 o 
  -4   5   7      138.67      141.81      7.41 o 
  -3   5   7      289.38      290.42      9.70 o 
  -2   5   7       44.34       45.95      4.08 o 
  -1   5   7      113.85      108.50      5.66 o 
   0   5   7      129.82      135.93      4.36 o 
   1   5   7        5.24        5.95      2.34 o 
   2   5   7        4.28        0.26      3.15 o 
   3   5   7       40.04       37.72      4.72 o 
   4   5   7        7.65       10.61      3.72 o 
   5   5   7        2.42        1.23      3.14 o 
  -7   6   7        2.33        7.63      2.81 o 
  -6   6   7        3.29        3.51      3.63 o 
  -5   6   7        5.31        1.24      3.36 o 
  -4   6   7       65.84       75.08      5.67 o 
  -3   6   7       23.19       22.91      3.70 o 
  -2   6   7       19.01       23.19      3.02 o 
  -1   6   7      135.74      134.70      6.76 o 
   0   6   7        3.66        3.88      1.42 o 
   1   6   7       11.19        9.28      3.10 o 
   2   6   7       18.07       14.71      3.76 o 
   3   6   7      113.79      109.29      6.56 o 
   4   6   7       62.62       75.07      5.58 o 
   5   6   7        0.30        1.48      2.89 o 
  -6   7   7        3.60        0.95      2.86 o 
  -5   7   7       15.68       17.39      3.66 o 
  -4   7   7        0.06        1.20      3.05 o 
  -3   7   7        9.44       14.16      3.72 o 
  -2   7   7        7.81        7.90      3.02 o 
  -1   7   7       46.61       46.07      4.46 o 
   0   7   7       10.28        9.16      1.93 o 
   1   7   7        0.89        2.76      2.28 o 
   2   7   7        3.73        1.07      2.57 o 
   3   7   7        6.99       11.17      3.09 o 
   4   7   7        6.73        8.08      3.69 o 
   5   7   7        0.69        0.85      2.41 o 
  -6   8   7        0.03        2.21      2.76 o 
  -5   8   7        3.64        7.71      2.74 o 
  -4   8   7        1.30        0.29      2.93 o 
  -3   8   7       76.44       75.51      5.62 o 
  -2   8   7      165.07      159.95      7.44 o 
  -1   8   7        6.57        7.99      3.14 o 
   0   8   7       18.54       17.90      2.42 o 
   1   8   7       52.88       49.67      5.17 o 
   2   8   7        1.61        0.81      2.70 o 
   3   8   7       24.35       23.22      4.49 o 
   4   8   7        1.44        2.11      2.87 o 
   5   8   7        0.14        0.86      2.44 o 
  -6   9   7        0.32        2.81      3.11 o 
  -5   9   7        9.14        2.27      3.75 o 
  -4   9   7       15.85       25.57      3.95 o 
  -3   9   7        7.61        8.30      3.32 o 
  -2   9   7       49.77       62.01      5.43 o 
  -1   9   7       54.58       49.76      5.75 o 
   0   9   7       75.79       81.23      4.33 o 
   1   9   7        3.51        0.56      3.12 o 
   2   9   7        0.66        1.78      2.69 o 
   3   9   7       10.41       16.36      3.84 o 
   4   9   7       11.23        6.04      3.49 o 
  -6  10   7        0.80        0.00      2.94 o 
  -5  10   7        0.25        0.67      2.50 o 
  -4  10   7       12.51       14.24      4.06 o 
  -3  10   7       36.11       40.62      5.12 o 
  -2  10   7        1.44        1.26      3.14 o 
  -1  10   7       27.55       33.70      4.62 o 
   0  10   7       38.04       33.91      3.29 o 
   1  10   7       25.82       27.75      4.64 o 
   2  10   7       11.74        9.25      3.92 o 
   3  10   7       33.90       29.35      4.93 o 
   4  10   7       27.87       30.70      4.27 o 
  -5  11   7        0.44        0.00      2.84 o 
  -4  11   7       12.11       15.07      3.95 o 
  -3  11   7        1.47        2.03      3.60 o 
  -2  11   7       18.25       17.72      4.16 o 
  -1  11   7        0.08        3.22      3.22 o 
   0  11   7        9.30        8.25      2.41 o 
   1  11   7        2.19        2.25      3.75 o 
   2  11   7        0.77        3.87      2.61 o 
   3  11   7        6.03        8.65      3.18 o 
   4  11   7        1.00        2.72      3.00 o 
  -5  12   7        0.97        5.40      3.28 o 
  -4  12   7        1.72        5.95      3.08 o 
  -3  12   7        4.63        2.48      3.57 o 
  -2  12   7       45.13       39.09      5.50 o 
  -1  12   7       16.64       19.16      4.74 o 
   0  12   7       26.76       31.31      5.44 o 
   1  12   7       14.94       17.80      4.25 o 
   2  12   7        0.53        1.67      2.69 o 
   3  12   7        6.15        1.62      3.63 o 
  -5  13   7        2.05        4.67      3.09 o 
  -4  13   7        8.28        4.64      3.91 o 
  -3  13   7        9.26        6.20      3.64 o 
  -2  13   7       11.74       11.37      4.43 o 
  -1  13   7       32.66       35.60      5.76 o 
   0  13   7        0.47        1.47      2.77 o 
   1  13   7        2.54        0.00      3.81 o 
   2  13   7        3.13        6.12      3.33 o 
   3  13   7        0.15        3.74      3.74 o 
  -4  14   7        1.76        2.49      2.64 o 
  -3  14   7       14.32       11.53      3.77 o 
  -2  14   7        1.75        2.29      3.60 o 
  -1  14   7        2.36        0.38      4.07 o 
   0  14   7        4.41        1.10      2.66 o 
   1  14   7       24.04       22.35      4.63 o 
   2  14   7        3.23        6.48      3.02 o 
   3  14   7        0.57        2.83      3.04 o 
  -3  15   7        1.10        1.12      3.21 o 
  -2  15   7        2.17        2.66      3.41 o 
  -1  15   7        3.61        3.86      4.12 o 
   0  15   7       11.31        7.20      2.65 o 
   1  15   7        4.88        1.06      3.53 o 
   2  15   7        0.33        2.87      2.87 o 
  -3  16   7        0.02        2.17      3.07 o 
  -2  16   7        1.16        2.67      3.20 o 
  -1  16   7        5.28        4.23      3.99 o 
   0  16   7       11.54       11.05      2.73 o 
   1  16   7        9.53       11.04      3.40 o 
  -1  17   7        6.18        2.22      3.43 o 
  -7   0   8        2.47        0.88      2.65 o 
  -6   0   8        1.44        3.78      2.67 o 
  -5   0   8       95.13       83.29      6.38 o 
  -4   0   8        2.00        9.47      3.32 o 
  -3   0   8        1.98        4.56      2.50 o 
  -2   0   8        0.09        2.36      2.23 o 
  -1   0   8      208.98      200.64      7.49 o 
   0   0   8        0.07        1.45      1.45 o 
   1   0   8      206.96      191.21      7.48 o 
   2   0   8       27.67       34.63      3.75 o 
   3   0   8       54.86       47.88      4.82 o 
   4   0   8        1.65        0.81      2.40 o 
   5   0   8        5.20       12.17      2.67 o 
  -7   1   8        0.53        1.22      2.62 o 
  -6   1   8        3.48        4.85      2.78 o 
  -5   1   8       50.61       49.51      5.08 o 
  -4   1   8        7.07        7.75      4.26 o 
  -3   1   8      105.55      103.26      6.04 o 
  -2   1   8       36.95       40.22      3.74 o 
  -1   1   8        3.15        6.24      2.17 o 
   0   1   8        8.20       12.69      1.80 o 
   1   1   8      428.93      413.29     10.99 o 
   2   1   8      181.36      193.89      7.95 o 
   3   1   8       40.33       36.62      4.38 o 
   4   1   8        3.80        2.36      2.63 o 
   5   1   8        3.28        3.18      2.97 o 
  -7   2   8        2.66        8.36      2.67 o 
  -6   2   8        7.97        4.28      3.33 o 
  -5   2   8        2.77        3.48      3.73 o 
  -4   2   8      621.12      626.04     15.03 o 
  -3   2   8       31.56       32.12      4.18 o 
  -2   2   8      271.90      277.48      9.05 o 
  -1   2   8       48.13       42.23      3.84 o 
   0   2   8      123.46      110.38      6.58 o 
   1   2   8       77.03       77.26      5.26 o 
   2   2   8      276.28      261.52      9.39 o 
   3   2   8       25.71       33.07      4.08 o 
   4   2   8        6.95        1.54      3.79 o 
   5   2   8        0.57        1.51      2.92 o 
  -7   3   8        0.75        0.00      3.03 o 
  -6   3   8        5.03        2.64      3.38 o 
  -5   3   8      129.19      129.10      7.61 o 
  -4   3   8       32.73       33.70      5.06 o 
  -3   3   8        0.91        2.47      2.72 o 
  -2   3   8       30.37       37.73      3.80 o 
  -1   3   8        7.25        9.12      2.26 o 
   0   3   8       27.41       31.12      5.48 o 
   1   3   8      178.36      193.81      8.01 o 
   2   3   8      171.49      186.28      8.03 o 
   3   3   8       38.63       46.15      4.98 o 
   4   3   8        2.15        2.53      2.50 o 
   5   3   8        0.55        2.18      2.94 o 
  -7   4   8        6.69        7.91      3.37 o 
  -6   4   8        0.65        1.98      3.03 o 
  -5   4   8       34.00       39.56      4.30 o 
  -4   4   8       16.52       18.16      4.21 o 
  -3   4   8        1.17        0.82      3.03 o 
  -2   4   8       28.74       23.52      4.12 o 
  -1   4   8       14.37       17.03      3.07 o 
   0   4   8       68.95       66.93      3.38 o 
   1   4   8      238.88      226.79      8.90 o 
   2   4   8       21.42       17.08      4.08 o 
   3   4   8       55.16       59.12      5.13 o 
   4   4   8        5.66        6.94      3.15 o 
   5   4   8        0.04        0.32      3.13 o 
  -6   5   8        1.57        2.29      2.79 o 
  -5   5   8        3.73        2.94      3.33 o 
  -4   5   8        1.08        7.99      3.65 o 
  -3   5   8      145.43      146.44      7.32 o 
  -2   5   8      106.84      110.94      6.45 o 
  -1   5   8       35.91       27.79      4.12 o 
   0   5   8        8.41        9.53      1.99 o 
   1   5   8      290.48      305.31     10.32 o 
   2   5   8       33.98       34.65      4.41 o 
   3   5   8       37.91       35.43      4.38 o 
   4   5   8        0.39        1.57      3.32 o 
   5   5   8        1.84        1.49      3.00 o 
  -6   6   8       33.20       30.43      4.93 o 
  -5   6   8        9.92        9.14      3.55 o 
  -4   6   8      210.79      213.65      9.49 o 
  -3   6   8       35.79       32.17      4.58 o 
  -2   6   8       96.28      119.54      6.86 o 
  -1   6   8       26.99       24.03      3.52 o 
   0   6   8      172.20      183.52      8.97 o 
   1   6   8      133.60      128.53      7.22 o 
   2   6   8       25.32       27.54      3.60 o 
   3   6   8       25.93       35.73      4.92 o 
   4   6   8        0.88        1.83      2.71 o 
   5   6   8        2.11        0.57      2.75 o 
  -6   7   8       26.97       31.90      4.78 o 
  -5   7   8       54.38       51.16      5.32 o 
  -4   7   8        3.95        1.60      3.55 o 
  -3   7   8       29.27       35.60      4.45 o 
  -2   7   8        3.71        1.15      3.35 o 
  -1   7   8        5.31        0.88      3.31 o 
   0   7   8        5.66        1.95      2.24 o 
   1   7   8       17.19       20.84      3.89 o 
   2   7   8       55.28       57.93      5.22 o 
   3   7   8       38.22       48.20      4.71 o 
   4   7   8        1.88        1.51      3.23 o 
  -6   8   8        1.93        3.48      3.48 o 
  -5   8   8        2.82        0.66      3.38 o 
  -4   8   8        0.14        2.59      3.22 o 
  -3   8   8        1.85        4.74      3.05 o 
  -2   8   8       42.07       43.94      4.74 o 
  -1   8   8        2.31        3.34      2.96 o 
   0   8   8       62.77       69.23      4.05 o 
   1   8   8      107.75       89.54      6.81 o 
   2   8   8        8.89        8.94      2.93 o 
   3   8   8       19.69       24.02      4.17 o 
   4   8   8        0.39        0.59      3.03 o 
  -6   9   8        3.78       10.82      3.85 o 
  -5   9   8       11.86       10.28      3.46 o 
  -4   9   8        3.41       11.67      3.26 o 
  -3   9   8       43.14       37.87      4.55 o 
  -2   9   8      170.66      171.49      8.69 o 
  -1   9   8      167.10      179.13      8.66 o 
   0   9   8       19.10       20.64      4.25 o 
   1   9   8       49.80       50.07      5.16 o 
   2   9   8        2.27        0.00      3.30 o 
   3   9   8        4.45        1.56      3.23 o 
   4   9   8        4.12        6.18      2.64 o 
  -5  10   8        4.30        9.32      3.02 o 
  -4  10   8       10.02       11.25      3.70 o 
  -3  10   8        0.98        3.38      2.32 o 
  -2  10   8        8.23       16.86      4.05 o 
  -1  10   8        0.29        2.35      3.51 o 
   0  10   8      102.26      119.60      9.53 o 
   1  10   8       34.04       41.39      4.54 o 
   2  10   8        0.34        1.27      2.61 o 
   3  10   8        1.88        1.24      2.93 o 
   4  10   8        2.08        1.17      2.97 o 
  -5  11   8       10.62       10.99      3.21 o 
  -4  11   8        7.66        7.32      3.76 o 
  -3  11   8        4.57        3.87      3.31 o 
  -2  11   8        1.78        1.06      3.80 o 
  -1  11   8        0.08        3.92      3.35 o 
   0  11   8        6.31       11.31      2.63 o 
   1  11   8        0.10        1.65      3.08 o 
   2  11   8        5.41        1.31      3.08 o 
   3  11   8        8.60        6.30      3.96 o 
  -5  12   8        4.08        7.27      3.40 o 
  -4  12   8        2.41        3.16      3.29 o 
  -3  12   8        0.16        3.25      3.36 o 
  -2  12   8       33.37       29.29      4.94 o 
  -1  12   8        4.24       10.01      4.40 o 
   0  12   8       23.36       18.63      3.54 o 
   1  12   8        8.54        4.13      4.03 o 
   2  12   8        0.77        3.67      2.81 o 
   3  12   8        1.59        2.52      2.47 o 
  -4  13   8        1.93        3.47      3.47 o 
  -3  13   8        0.13        1.46      3.40 o 
  -2  13   8        6.41        5.27      4.25 o 
  -1  13   8      109.78      120.10      8.42 o 
   0  13   8       12.13       13.14      4.36 o 
   1  13   8        2.24        2.09      2.87 o 
   2  13   8        3.36        4.70      3.22 o 
  -4  14   8        0.15        1.05      2.63 o 
  -3  14   8        0.11        1.48      2.96 o 
  -2  14   8        1.79        0.00      3.48 o 
  -1  14   8        0.38        1.55      3.99 o 
   0  14   8       23.23       24.39      3.52 o 
   1  14   8        0.28        3.19      2.81 o 
   2  14   8        0.24        2.64      2.95 o 
  -3  15   8        0.05        3.37      3.37 o 
  -2  15   8        0.40        0.36      3.20 o 
  -1  15   8        2.72        5.80      3.73 o 
   0  15   8        1.41        1.26      2.58 o 
   1  15   8        0.38        2.09      2.69 o 
  -1  16   8        2.03        3.03      3.89 o 
   0  16   8        5.90        0.47      2.65 o 
  -6   0   9        0.22        3.21      3.21 o 
  -5   0   9        4.93        7.17      3.53 o 
  -4   0   9        0.18        3.48      3.48 o 
  -3   0   9       15.45       11.92      3.56 o 
  -2   0   9        0.01        2.66      2.66 o 
  -1   0   9       12.21       14.73      2.55 o 
   0   0   9        5.83        1.57      2.89 o 
   1   0   9      105.60       97.98      5.64 o 
   2   0   9        0.07        3.56      2.17 o 
   3   0   9        3.75        4.77      2.05 o 
   4   0   9        0.84        4.27      2.23 o 
  -6   1   9        5.73        3.37      3.75 o 
  -5   1   9       36.18       28.23      4.66 o 
  -4   1   9       16.73       15.64      3.86 o 
  -3   1   9      286.94      260.57     10.31 o 
  -2   1   9        8.42       10.86      2.74 o 
  -1   1   9        0.16        0.25      2.45 o 
   0   1   9       34.30       33.41      2.59 o 
   1   1   9       16.22       15.60      2.99 o 
   2   1   9       13.48       11.54      3.24 o 
   3   1   9        3.15        1.15      2.38 o 
   4   1   9        0.75        5.56      2.50 o 
  -6   2   9        0.96        0.35      3.44 o 
  -5   2   9       31.30       33.93      4.72 o 
  -4   2   9       55.91       52.58      5.52 o 
  -3   2   9       18.34       14.46      4.52 o 
  -2   2   9       59.31       50.16      5.16 o 
  -1   2   9        1.02        1.93      2.55 o 
   0   2   9       75.97       75.59      3.77 o 
   1   2   9        6.65        5.46      3.16 o 
   2   2   9       51.55       50.20      4.58 o 
   3   2   9        1.35        0.60      2.66 o 
   4   2   9        3.50        2.78      3.15 o 
  -6   3   9        1.40        4.46      2.67 o 
  -5   3   9       32.44       32.17      4.62 o 
  -4   3   9        0.27        1.98      3.14 o 
  -3   3   9      149.55      148.19      8.01 o 
  -2   3   9       19.49       18.63      3.70 o 
  -1   3   9        1.07        2.54      2.24 o 
   0   3   9       17.90       18.38      2.58 o 
   1   3   9        9.47        8.14      3.78 o 
   2   3   9       15.61       10.99      3.63 o 
   3   3   9        2.62        5.32      2.63 o 
   4   3   9        3.95        0.32      3.31 o 
  -6   4   9        0.25        2.73      3.39 o 
  -5   4   9        4.79        2.44      3.85 o 
  -4   4   9       28.34       24.74      5.02 o 
  -3   4   9        7.75        8.29      3.70 o 
  -2   4   9        2.22        1.21      3.52 o 
  -1   4   9        4.25        0.89      2.54 o 
   0   4   9      132.22      120.72      5.60 o 
   1   4   9       42.71       40.52      5.06 o 
   2   4   9        1.68        1.52      2.75 o 
   3   4   9        0.65        5.37      2.77 o 
   4   4   9        1.78        3.14      3.14 o 
  -6   5   9       16.10       13.38      3.89 o 
  -5   5   9        6.75        4.14      4.31 o 
  -4   5   9        4.02        4.72      3.51 o 
  -3   5   9      139.75      142.99      8.53 o 
  -2   5   9       11.74       13.15      3.26 o 
  -1   5   9        4.09        4.79      2.99 o 
   0   5   9      189.56      190.74      6.08 o 
   1   5   9       12.55       15.78      3.12 o 
   2   5   9        8.91        9.42      3.16 o 
   3   5   9        2.31        3.16      3.41 o 
   4   5   9        0.07        0.00      2.41 o 
  -6   6   9        6.00        1.63      3.66 o 
  -5   6   9       59.72       72.88      6.12 o 
  -4   6   9        5.78        3.46      3.46 o 
  -3   6   9       21.34       13.76      4.18 o 
  -2   6   9       75.33       73.33      6.30 o 
  -1   6   9       14.56       15.11      3.54 o 
   0   6   9       12.08       13.78      2.90 o 
   1   6   9       17.86       16.37      3.92 o 
   2   6   9       20.15       17.47      3.95 o 
   3   6   9        4.02        6.87      2.48 o 
   4   6   9        1.72        1.20      2.83 o 
  -6   7   9        0.47        2.23      3.12 o 
  -5   7   9        4.31        2.04      3.71 o 
  -4   7   9        0.45        5.10      2.44 o 
  -3   7   9       16.44       21.32      4.13 o 
  -2   7   9       13.63       13.47      4.32 o 
  -1   7   9       10.32        3.84      3.97 o 
   0   7   9       11.65       13.67      2.73 o 
   1   7   9      100.99      105.83      7.05 o 
   2   7   9        2.58        1.25      2.60 o 
   3   7   9        4.60        6.50      3.17 o 
   4   7   9        1.96        3.81      2.63 o 
  -6   8   9        2.30        1.23      3.77 o 
  -5   8   9       10.91       13.47      3.28 o 
  -4   8   9       10.98       11.63      3.61 o 
  -3   8   9       27.05       24.13      4.61 o 
  -2   8   9        0.47        3.06      3.06 o 
  -1   8   9       25.65       23.52      4.12 o 
   0   8   9       94.48       95.02      4.84 o 
   1   8   9       10.27        9.38      4.57 o 
   2   8   9        0.40        2.50      2.20 o 
   3   8   9        1.87        9.84      2.64 o 
   4   8   9        2.09        0.86      2.38 o 
  -5   9   9        0.25        2.02      2.59 o 
  -4   9   9       20.81       21.39      4.08 o 
  -3   9   9       10.78       13.17      3.74 o 
  -2   9   9        3.92        0.68      3.12 o 
  -1   9   9       46.95       47.10      5.37 o 
   0   9   9      129.21      128.06     15.08 o 
   1   9   9        2.95        0.63      3.09 o 
   2   9   9        1.41        3.16      3.16 o 
   3   9   9        0.63        3.09      3.09 o 
  -5  10   9       11.55        9.92      3.78 o 
  -4  10   9        2.14        3.14      3.93 o 
  -3  10   9       11.50       14.53      3.46 o 
  -2  10   9       28.68       30.44      4.98 o 
  -1  10   9       14.95       13.56      4.05 o 
   0  10   9        1.54        2.76      2.70 o 
   1  10   9        9.35        9.62      3.79 o 
   2  10   9        0.53        0.66      2.83 o 
   3  10   9        1.70        3.36      2.56 o 
  -5  11   9        0.89        1.62      3.00 o 
  -4  11   9        1.54        2.78      3.23 o 
  -3  11   9        0.09        3.24      3.48 o 
  -2  11   9        1.29        2.94      3.77 o 
  -1  11   9        8.57       11.45      3.85 o 
   0  11   9        7.52        4.74      2.81 o 
   1  11   9       44.84       44.52      5.51 o 
   2  11   9        2.49        7.16      2.73 o 
   3  11   9        2.14        1.51      2.87 o 
  -4  12   9        0.11        0.36      2.95 o 
  -3  12   9        0.23        1.09      3.52 o 
  -2  12   9       11.56        8.65      4.60 o 
  -1  12   9       38.37       36.78      5.17 o 
   0  12   9       22.59       19.46      3.33 o 
   1  12   9        1.59        0.35      2.82 o 
   2  12   9        0.61        1.97      2.51 o 
  -4  13   9        3.20        3.11      3.62 o 
  -3  13   9        0.93        3.27      3.27 o 
  -2  13   9        1.55        4.18      3.58 o 
  -1  13   9       37.35       21.91      6.43 o 
   0  13   9       11.99        9.67      3.64 o 
   1  13   9        0.07        1.39      3.00 o 
   2  13   9        1.15        2.90      2.55 o 
  -3  14   9        0.03        1.79      3.09 o 
  -2  14   9        2.21        1.13      3.54 o 
  -1  14   9        1.99        1.90      3.60 o 
   0  14   9        0.50        1.26      2.17 o 
   1  14   9        0.83        1.35      3.40 o 
  -2  15   9        3.37        8.50      2.83 o 
  -1  15   9        2.52        3.38      4.35 o 
   0  15   9        4.46        5.04      2.65 o 
  -6   0  10        0.01        1.01      3.41 o 
  -5   0  10        7.54        4.48      3.40 o 
  -4   0  10        2.68        2.36      2.89 o 
  -3   0  10        0.68        1.31      2.93 o 
  -2   0  10       40.73       42.43      4.97 o 
  -1   0  10      164.57      158.10      7.72 o 
   0   0  10       15.54       13.92      2.25 o 
   1   0  10        2.38        2.32      2.32 o 
   2   0  10        0.84        1.35      2.38 o 
   3   0  10        2.00        2.49      2.49 o 
   4   0  10        4.01        8.41      2.46 o 
  -6   1  10        0.15        2.75      3.64 o 
  -5   1  10        0.02        1.08      3.21 o 
  -4   1  10        9.92        7.37      3.79 o 
  -3   1  10        0.53        1.35      2.70 o 
  -2   1  10       92.02       89.31      6.83 o 
  -1   1  10       46.75       44.68      4.90 o 
   0   1  10        6.28        4.80      2.08 o 
   1   1  10       26.42       24.44      4.30 o 
   2   1  10        0.87        4.34      2.40 o 
   3   1  10        0.19        0.58      2.43 o 
   4   1  10        0.90        1.96      2.28 o 
  -6   2  10        4.20        1.05      3.27 o 
  -5   2  10        3.13        3.91      3.91 o 
  -4   2  10       64.35       69.31      6.23 o 
  -3   2  10        0.19        1.75      2.91 o 
  -2   2  10        1.63        5.39      3.58 o 
  -1   2  10       15.21       19.54      3.43 o 
   0   2  10        2.87        1.77      1.90 o 
   1   2  10       25.00       31.04      4.11 o 
   2   2  10        2.13        0.61      3.01 o 
   3   2  10        2.84        0.61      2.70 o 
   4   2  10        0.20        1.17      2.54 o 
  -6   3  10       11.78       12.25      3.90 o 
  -5   3  10        5.80        6.58      4.00 o 
  -4   3  10        4.74        3.99      3.43 o 
  -3   3  10        0.61        0.69      3.40 o 
  -2   3  10       49.27       56.55      6.04 o 
  -1   3  10       69.72       62.12      5.63 o 
   0   3  10       19.73       21.44      3.53 o 
   1   3  10       14.76       17.59      3.74 o 
   2   3  10        3.52       11.68      2.69 o 
   3   3  10        4.88        2.22      2.72 o 
   4   3  10        2.50        3.33      3.20 o 
  -6   4  10        0.05        5.53      3.00 o 
  -5   4  10        2.56        3.28      3.74 o 
  -4   4  10        1.26        0.72      3.03 o 
  -3   4  10        0.18        4.29      3.15 o 
  -2   4  10       45.38       43.11      5.83 o 
  -1   4  10       59.32       68.29      6.36 o 
   0   4  10       27.27       24.52      2.54 o 
   1   4  10        3.00        1.26      3.26 o 
   2   4  10        0.94        1.27      2.75 o 
   3   4  10        3.04        1.28      3.00 o 
   4   4  10        2.21        1.19      3.10 o 
  -6   5  10        4.77        4.39      3.70 o 
  -5   5  10        2.86        1.80      2.89 o 
  -4   5  10        2.07        6.21      2.95 o 
  -3   5  10        0.20        2.50      2.80 o 
  -2   5  10       76.16       72.45      6.26 o 
  -1   5  10        4.05        4.02      2.84 o 
   0   5  10        3.46        3.84      2.07 o 
   1   5  10       15.36       12.77      4.02 o 
   2   5  10        0.68        0.00      2.36 o 
   3   5  10        0.28        4.77      2.53 o 
   4   5  10        1.35        1.47      2.27 o 
  -6   6  10        3.17        8.48      2.92 o 
  -5   6  10       18.99       14.94      4.17 o 
  -4   6  10        3.59       13.41      3.46 o 
  -3   6  10        2.04        1.43      3.57 o 
  -2   6  10        9.13        4.69      3.97 o 
  -1   6  10        6.92        5.82      3.55 o 
   0   6  10        9.31        7.72      2.41 o 
   1   6  10        9.73        9.68      3.33 o 
   2   6  10        0.58        2.26      2.75 o 
   3   6  10        3.76        5.01      3.32 o 
  -5   7  10        6.54        5.58      3.28 o 
  -4   7  10        3.13        4.66      3.32 o 
  -3   7  10        7.23        7.25      3.89 o 
  -2   7  10        3.33        1.08      3.61 o 
  -1   7  10        8.93        8.74      3.86 o 
   0   7  10       20.57       20.75      2.90 o 
   1   7  10        6.16        5.21      3.53 o 
   2   7  10        0.67        1.93      2.72 o 
   3   7  10        8.82        7.06      2.90 o 
  -5   8  10        1.85        1.02      3.29 o 
  -4   8  10        0.20        0.73      3.26 o 
  -3   8  10        6.80       12.76      3.76 o 
  -2   8  10        2.93        2.95      3.76 o 
  -1   8  10        2.26        1.44      3.23 o 
   0   8  10       35.51       39.09      3.58 o 
   1   8  10        0.54        1.32      3.06 o 
   2   8  10        0.55        2.23      3.11 o 
   3   8  10        1.47        2.70      2.98 o 
  -5   9  10        1.09        2.99      3.49 o 
  -4   9  10        1.49        1.06      3.21 o 
  -3   9  10        2.40        2.93      3.56 o 
  -2   9  10       13.19        9.71      4.42 o 
  -1   9  10        4.92       10.23      3.30 o 
   0   9  10        2.23        5.28      2.59 o 
   1   9  10        0.63        0.00      2.71 o 
   2   9  10        0.18        0.32      2.73 o 
   3   9  10        0.29        0.59      2.36 o 
  -4  10  10        1.10        3.52      2.67 o 
  -3  10  10        4.31        5.49      3.66 o 
  -2  10  10        3.00        0.76      3.40 o 
  -1  10  10        2.16        3.37      4.01 o 
   0  10  10        1.58        0.18      2.07 o 
   1  10  10        3.94        2.68      3.55 o 
   2  10  10        3.10        3.17      3.09 o 
  -4  11  10        2.48        0.35      2.90 o 
  -3  11  10        0.82        1.11      3.42 o 
  -2  11  10        3.86        1.89      3.52 o 
  -1  11  10        3.81        2.27      3.58 o 
   0  11  10        4.19        0.68      3.39 o 
   1  11  10        1.69        6.45      2.37 o 
   2  11  10        4.70        1.25      3.14 o 
  -3  12  10        1.55        1.08      3.13 o 
  -2  12  10        4.91        4.17      3.58 o 
  -1  12  10        5.03        7.63      3.89 o 
   0  12  10        6.25        5.62      2.25 o 
   1  12  10        0.57        0.67      3.06 o 
  -3  13  10        3.21        5.00      3.07 o 
  -2  13  10        0.26        1.13      3.11 o 
  -1  13  10        1.41        0.39      3.23 o 
   0  13  10        0.81        4.81      2.86 o 
  -1  14  10        1.22       10.35      2.96 o 
  -6   0  11        1.17        2.65      2.63 o 
  -5   0  11        4.96       10.74      2.92 o 
  -4   0  11        1.06        3.99      2.94 o 
  -3   0  11       15.79       17.51      3.61 o 
  -2   0  11       15.27       12.53      4.10 o 
  -1   0  11       22.75       14.30      3.84 o 
   0   0  11        0.74        0.86      1.67 o 
   1   0  11        4.44       10.58      2.40 o 
   2   0  11        5.06        5.17      2.51 o 
   3   0  11        0.22        0.25      2.31 o 
  -6   1  11        1.54        1.03      3.70 o 
  -5   1  11        3.09        1.49      4.23 o 
  -4   1  11        2.25        2.65      3.78 o 
  -3   1  11        6.43        5.95      3.71 o 
  -2   1  11        5.89       11.65      3.59 o 
  -1   1  11       10.44        7.41      2.96 o 
   0   1  11        6.13        4.55      3.05 o 
   1   1  11        5.84        8.38      2.70 o 
   2   1  11        1.81        5.88      2.32 o 
   3   1  11        1.84        0.86      2.55 o 
  -6   2  11        3.71        6.26      2.96 o 
  -5   2  11        2.71        7.55      3.27 o 
  -4   2  11        2.55        0.80      2.89 o 
  -3   2  11        3.11        3.83      3.36 o 
  -2   2  11        3.62        7.55      3.11 o 
  -1   2  11        1.37        4.06      2.75 o 
   0   2  11        8.42       10.40      2.24 o 
   1   2  11        2.34        5.04      3.24 o 
   2   2  11        0.12        0.31      2.83 o 
   3   2  11        0.46        0.61      2.23 o 
  -5   3  11        1.56        1.54      3.18 o 
  -4   3  11        1.47        4.67      3.32 o 
  -3   3  11       13.77        7.78      4.61 o 
  -2   3  11       10.31       13.86      4.33 o 
  -1   3  11        8.35        5.24      3.25 o 
   0   3  11        4.63        1.91      2.26 o 
   1   3  11        0.09        0.00      2.54 o 
   2   3  11        2.93        1.29      3.11 o 
   3   3  11        0.03        0.62      2.65 o 
  -5   4  11        1.37        4.91      3.11 o 
  -4   4  11        2.39        4.29      3.43 o 
  -3   4  11       22.04       26.71      4.43 o 
  -2   4  11       11.25       10.58      4.01 o 
  -1   4  11        6.62        7.89      3.27 o 
   0   4  11        2.35        2.15      2.15 o 
   1   4  11        1.65        5.64      3.13 o 
   2   4  11        5.42        2.29      3.39 o 
   3   4  11        0.28        1.55      2.12 o 
  -5   5  11        0.44        5.19      2.63 o 
  -4   5  11        3.19        3.86      4.05 o 
  -3   5  11        7.43        7.85      3.10 o 
  -2   5  11        0.61        3.55      3.11 o 
  -1   5  11        0.40        2.18      2.83 o 
   0   5  11        6.40        2.60      2.48 o 
   1   5  11        5.20        7.39      2.40 o 
   2   5  11        2.15        0.65      3.04 o 
   3   5  11        2.69        5.81      2.51 o 
  -5   6  11        2.73        7.60      3.13 o 
  -4   6  11        3.85        5.74      3.31 o 
  -3   6  11        0.21        3.12      3.68 o 
  -2   6  11        2.54        0.38      4.10 o 
  -1   6  11        0.26        5.18      2.91 o 
   0   6  11        9.33        4.12      3.49 o 
   1   6  11        3.75        0.33      3.32 o 
   2   6  11        2.75        3.58      2.62 o 
   3   6  11        2.07        8.09      2.27 o 
  -5   7  11        0.83        2.45      2.98 o 
  -4   7  11        8.20       10.15      3.95 o 
  -3   7  11        5.75        7.37      4.03 o 
  -2   7  11        7.56        9.11      4.20 o 
  -1   7  11        3.04        8.23      3.12 o 
   0   7  11        4.98        9.34      2.34 o 
   1   7  11        1.51        3.35      2.57 o 
   2   7  11        1.44        3.21      2.89 o 
  -4   8  11        1.66        1.12      3.19 o 
  -3   8  11       12.00       10.00      3.67 o 
  -2   8  11        4.68       12.62      4.24 o 
  -1   8  11        1.94        2.27      3.33 o 
   0   8  11        1.16        2.73      1.94 o 
   1   8  11        1.77        5.37      2.70 o 
   2   8  11        2.36        2.51      2.95 o 
  -4   9  11        0.78        2.13      3.28 o 
  -3   9  11        1.85        1.15      2.87 o 
  -2   9  11        0.78        1.17      3.53 o 
  -1   9  11        2.00        3.41      3.01 o 
   0   9  11        0.96        0.79      3.19 o 
   1   9  11        0.28        0.33      2.47 o 
   2   9  11        3.12        3.26      3.26 o 
  -4  10  11        3.10        0.69      3.36 o 
  -3  10  11        0.37        2.61      3.76 o 
  -2  10  11        0.71        0.79      3.47 o 
  -1  10  11        0.44        1.90      2.95 o 
   0  10  11        0.71        2.22      2.66 o 
   1  10  11        0.80        0.66      2.73 o 
  -3  11  11        2.17        0.37      3.24 o 
  -2  11  11        0.32        3.07      3.07 o 
  -1  11  11        0.21        0.77      3.01 o 
   0  11  11        0.38        0.51      1.95 o 
   1  11  11        1.74        2.60      2.30 o 
  -2  12  11        0.39        0.38      2.90 o 
  -1  12  11        0.42        2.23      3.03 o 
   0  12  11        0.08        0.10      2.07 o 
  -5   0  12        1.04        1.09      3.23 o 
  -4   0  12        4.98        4.52      3.70 o 
  -3   0  12        0.10        3.03      2.34 o 
  -2   0  12        7.17       11.53      3.67 o 
  -1   0  12        5.44        5.67      2.30 o 
   0   0  12        0.71        3.49      1.51 o 
   1   0  12        2.79        2.22      2.71 o 
   2   0  12        2.82        3.68      2.26 o 
  -5   1  12        3.24        3.72      3.72 o 
  -4   1  12        6.11        4.69      4.39 o 
  -3   1  12        1.14        1.20      3.16 o 
  -2   1  12        2.39        2.33      3.81 o 
  -1   1  12        1.12        2.35      2.63 o 
   0   1  12        0.30        0.31      2.05 o 
   1   1  12        4.39        2.71      2.80 o 
   2   1  12        1.76        1.42      2.59 o 
  -5   2  12        5.13        7.23      3.74 o 
  -4   2  12        0.64        3.80      3.80 o 
  -3   2  12        1.16        0.41      3.89 o 
  -2   2  12        0.80        6.50      2.90 o 
  -1   2  12        2.22        0.33      2.89 o 
   0   2  12        0.41        0.67      4.14 o 
   1   2  12        0.01        5.07      3.18 o 
   2   2  12        1.97        6.60      2.51 o 
  -5   3  12        4.13        5.73      3.30 o 
  -4   3  12        4.47        0.00      4.10 o 
  -3   3  12        2.30        0.41      3.33 o 
  -2   3  12        0.10        1.24      3.29 o 
  -1   3  12        1.16        1.10      2.77 o 
   0   3  12        0.11        1.95      1.95 o 
   1   3  12        1.85        1.97      2.78 o 
   2   3  12        3.43        1.55      2.92 o 
  -5   4  12        1.52        1.89      3.95 o 
  -4   4  12        3.79        3.25      4.28 o 
  -3   4  12        3.89        1.66      3.17 o 
  -2   4  12        0.51        2.08      3.61 o 
  -1   4  12        1.66        2.71      2.71 o 
   0   4  12        0.58        4.93      1.75 o 
   1   4  12        2.01        0.66      2.63 o 
   2   4  12        3.04        3.46      2.54 o 
  -4   5  12        3.17        4.01      4.01 o 
  -3   5  12        1.59        4.55      3.49 o 
  -2   5  12        0.47        0.84      3.54 o 
  -1   5  12        1.26        6.86      3.22 o 
   0   5  12        0.84        0.68      2.17 o 
   1   5  12        4.52        2.69      3.34 o 
   2   5  12        0.32        3.12      2.38 o 
  -4   6  12        0.16        2.74      3.04 o 
  -3   6  12        2.41        4.92      3.16 o 
  -2   6  12        0.38        0.40      3.44 o 
  -1   6  12        3.49        3.06      3.79 o 
   0   6  12        0.94        3.47      2.14 o 
   1   6  12        0.09        1.33      3.10 o 
   2   6  12        0.21        0.62      2.42 o 
  -4   7  12        3.05        1.13      3.43 o 
  -3   7  12        5.21        0.40      3.71 o 
  -2   7  12        0.20        0.00      3.08 o 
  -1   7  12        2.39        3.76      3.76 o 
   0   7  12        0.63        1.17      2.07 o 
   1   7  12        0.56        2.55      2.55 o 
  -4   8  12        2.50        3.30      2.60 o 
  -3   8  12        4.33        1.17      2.96 o 
  -2   8  12        1.24        0.82      3.37 o 
  -1   8  12        0.46        2.68      3.48 o 
   0   8  12        0.82        0.96      1.76 o 
   1   8  12        0.04        1.30      2.35 o 
  -3   9  12        0.45        1.90      2.94 o 
  -2   9  12        0.39        5.60      3.29 o 
  -1   9  12        0.17        2.26      2.79 o 
   0   9  12        0.51        0.53      2.07 o 
  -2  10  12        0.85        5.44      2.75 o 
  -1  10  12        0.69        3.00      2.81 o 
   0  10  12        0.37        0.19      2.13 o 
  -4   0  13        2.82        2.25      3.42 o 
  -3   0  13        0.20        3.24      3.24 o 
  -2   0  13        0.00        2.85      2.85 o 
  -1   0  13        0.12        3.09      3.09 o 
   0   0  13        0.73        2.85      1.39 o 
   1   0  13        0.01        1.58      2.22 o 
  -4   1  13        0.61        2.34      3.02 o 
  -3   1  13        0.35        3.42      3.42 o 
  -2   1  13        0.30        0.00      3.38 o 
  -1   1  13        0.24        2.02      2.83 o 
   0   1  13        5.66       10.57      3.67 o 
   1   1  13        1.82        2.79      2.79 o 
  -4   2  13        1.04        1.61      3.83 o 
  -3   2  13        0.82        2.07      2.87 o 
  -2   2  13        0.07        1.67      3.18 o 
  -1   2  13        0.03        0.36      2.30 o 
   0   2  13        3.13        3.99      2.42 o 
   1   2  13        0.58        5.11      2.31 o 
  -4   3  13        0.07        0.82      3.49 o 
  -3   3  13        0.67        1.71      4.32 o 
  -2   3  13        1.27        1.30      3.23 o 
  -1   3  13        0.23        0.00      2.67 o 
   0   3  13        9.81        9.56      3.01 o 
   1   3  13        4.89        6.84      2.71 o 
  -4   4  13        0.35        4.16      4.16 o 
  -3   4  13        0.66        5.10      3.11 o 
  -2   4  13        0.21        2.15      3.29 o 
  -1   4  13        0.40        0.00      3.03 o 
   0   4  13        1.44        1.00      2.23 o 
   1   4  13        1.80        2.21      2.59 o 
  -3   5  13        0.79        4.64      3.54 o 
  -2   5  13        0.10        1.31      4.15 o 
  -1   5  13        0.67        2.64      3.08 o 
   0   5  13        0.27        0.52      2.14 o 
   1   5  13        1.72        4.13      2.34 o 
  -3   6  13        1.12        0.00      3.18 o 
  -2   6  13        0.84        3.42      3.83 o 
  -1   6  13        1.92        3.01      2.98 o 
   0   6  13        0.58        5.39      1.99 o 
  -3   7  13        0.73        0.79      3.44 o 
  -2   7  13        1.13        2.91      3.37 o 
  -1   7  13        0.59        0.73      3.13 o 
   0   7  13        2.20        1.57      2.22 o 
  -1   8  13        0.13        0.73      3.08 o 
  -3   0  14        0.41        0.73      3.36 o 
  -2   0  14        3.68        4.35      2.78 o 
  -1   0  14        0.12        2.89      2.52 o 
   0   0  14        8.75        4.76      1.81 o 
  -2   1  14        0.42        0.77      3.30 o 
  -1   1  14        3.57        0.92      2.79 o 
  -2   2  14        0.29        0.00      3.66 o 
  -1   2  14        0.26        1.33      2.62 o 
  -2   3  14        0.20        1.64      3.38 o 
  -1   3  14        0.99        0.34      3.43 o 
                                                 
